# Supplementary material for: 3-O-Ethyl-l-ascorbic acid
Source: Acta Crystallogr Sect E Struct Rep Online. 2008 Apr 16;64(Pt 5):o860. doi: 10.1107/S1600536808009963 (PMC2961160; doi:10.1107/S1600536808009963)
Supplement: Supplementary file 1 [file e-64-0o860-sup1.cif]

##############################################################################
###                                                                        ###
###        Electronic paper (Acta Crystallographica Section E)             ###
###                                                                        ###
##############################################################################
#                                                                            #
# This CIF contains the data in a paper accepted for publication in Acta     #
# Crystallographica Section E. It conforms to the requirements of Notes      #
# for Authors for Section E, and has been peer reviewed under the auspices   #
# of the IUCr Commission on Journals.                                        #
#                                                                            #
# Full details of the Crystallographic Information File format               #
# are given in the paper "The Crystallographic Information File (CIF):       #
# a New Standard Archive File for Crystallography" by S. R. Hall, F. H.      #
# Allen and I. D. Brown [Acta Cryst. (1991), A47, 655-685].                  #
#                                                                            #
# The current version of the core CIF dictionary is obtainable from          #
# ftp://ftp.iucr.org/pub/cif_core.dic. The current version number is 2.4.    #
#                                                                            #
# Software is freely available for graphical display of the structure(s) in  #
# this CIF.  For information consult the CIF home page http://www.iucr.org/  #
# cif/home.html                                                              #
#                                                                            #
# This file may be used for bona fide research purposes within the           #
# scientific community so long as proper attribution is given to the journal # 
# article from which it was obtained.                                        #
#                                                                            #
##############################################################################
                                             
data_I
_audit_creation_method     SHELXL97
_chemical_name_systematic
;
3-<i>O</i>-Ethyl-L-ascorbic acid
;
_chemical_name_common     ?
_chemical_formula_moiety     'C8 H12 O6'
_chemical_formula_sum     'C8 H12 O6'
_chemical_formula_iupac     'C8 H12 O6'
_chemical_formula_weight     204.18
_chemical_melting_point     385
_symmetry_cell_setting     orthorhombic
_symmetry_space_group_name_H-M     'P 21 21 21'
_symmetry_space_group_name_Hall     'P 2ac 2ab'
loop_
    _symmetry_equiv_pos_as_xyz
    'x, y, z'
    '-x+1/2, -y, z+1/2'
    '-x, y+1/2, -z+1/2'
    'x+1/2, -y+1/2, -z'
_cell_length_a     4.6690(9)
_cell_length_b     11.939(2)
_cell_length_c     16.794(3)
_cell_angle_alpha     90.00
_cell_angle_beta     90.00
_cell_angle_gamma     90.00
_cell_volume     936.2(3)
_cell_formula_units_Z     4
_cell_measurement_reflns_used     25
_cell_measurement_theta_min     10
_cell_measurement_theta_max     13
_cell_measurement_temperature     293(2)
_exptl_crystal_description     plate
_exptl_crystal_colour     colourless
_exptl_crystal_size_max     0.20
_exptl_crystal_size_mid     0.20
_exptl_crystal_size_min     0.10
_exptl_crystal_density_diffrn     1.449
_exptl_crystal_density_meas     ?
_exptl_crystal_density_method     'not measured'
_exptl_crystal_F_000     432
_exptl_absorpt_coefficient_mu     0.126
_exptl_absorpt_correction_type     none
_exptl_absorpt_process_details     ?
_exptl_absorpt_correction_T_min     ?
_exptl_absorpt_correction_T_max     ?
_exptl_special_details
;
^1^H NMR (500 MHz, CDCl3): \d1.39 (3H, t), 3.86 (2H, m), 3.96 (1H, m),
4.54 (2H, q), 4.71 (1H, d) p.p.m.
;
_diffrn_ambient_temperature     293(2)
_diffrn_radiation_type     'MoK\a'
_diffrn_radiation_wavelength     0.71073
_diffrn_radiation_source     'fine-focus sealed tube'
_diffrn_radiation_monochromator     graphite
_diffrn_measurement_device_type     'Enraf--Nonius CAD-4'
_diffrn_measurement_method     '\w/2\q '
_diffrn_detector_area_resol_mean     ?
_diffrn_reflns_number     1973
_diffrn_reflns_av_R_equivalents     0.0283
_diffrn_reflns_av_sigmaI/netI     0.0303
_diffrn_reflns_theta_min     2.09
_diffrn_reflns_theta_max     25.22
_diffrn_reflns_theta_full     25.22
_diffrn_measured_fraction_theta_max     0.995
_diffrn_measured_fraction_theta_full     0.995
_diffrn_reflns_limit_h_min     0
_diffrn_reflns_limit_h_max     5
_diffrn_reflns_limit_k_min     0
_diffrn_reflns_limit_k_max     14
_diffrn_reflns_limit_l_min     -20
_diffrn_reflns_limit_l_max     20
_diffrn_standards_number     3
_diffrn_standards_interval_count     200
_diffrn_standards_interval_time     2h
_diffrn_standards_decay_%     0
_refine_special_details
;
Refinement of <i>F</i>^2^ against ALL reflections. The weighted
<i>R</i>-factor <i>wR</i> and goodness of fit <i>S</i> are based on
<i>F</i>^2^, conventional <i>R</i>-factors <i>R</i> are based on <i>F</i>,
with <i>F</i> set to zero for negative <i>F</i>^2^. The threshold expression
of <i>F</i>^2^ > \s(<i>F</i>^2^) is used only for calculating
<i>R</i>-factors(gt) <i>etc</i>. and is not relevant to the choice of
reflections for refinement. <i>R</i>-factors based on <i>F</i>^2^ are
statistically about twice as large as those based on <i>F</i>, and <i>R</i>-
factors based on ALL data will be even larger.
;
_reflns_number_total     1024
_reflns_number_gt     882
_reflns_threshold_expression     I>2\s(I)
_refine_ls_structure_factor_coef     Fsqd
_refine_ls_matrix_type     full
_refine_ls_R_factor_all     0.0483
_refine_ls_R_factor_gt     0.0395
_refine_ls_wR_factor_gt     0.1131
_refine_ls_wR_factor_ref     0.1376
_refine_ls_goodness_of_fit_ref     1.004
_refine_ls_restrained_S_all     1.003
_refine_ls_number_reflns     1024
_refine_ls_number_parameters     137
_refine_ls_number_restraints     1
_refine_ls_hydrogen_treatment     mixed
_refine_ls_weighting_scheme     'calc'
_refine_ls_weighting_details
;
calc w=1/[\s^2^(Fo^2^)+(0.1P)^2^+1.3P] where P=(Fo^2^+2Fc^2^)/3
;
_atom_sites_solution_hydrogens     geom
_atom_sites_solution_primary     direct
_atom_sites_solution_secondary     difmap
_refine_ls_shift/su_max     0.000
_refine_ls_shift/su_mean     0.000
_refine_diff_density_max     0.183
_refine_diff_density_min     -0.259
_refine_ls_extinction_method     SHELXL
_refine_ls_extinction_coef     0.121(14)
_refine_ls_extinction_expression
                                  'Fc^*^=kFc[1+0.001xFc^2^\l^3^/sin(2\q)]^-1/4^'
loop_
    _atom_type_symbol
    _atom_type_description
    _atom_type_scat_dispersion_real
    _atom_type_scat_dispersion_imag
    _atom_type_scat_source
    'C' 'C' 0.0033 0.0016
                         'International Tables Vol C Tables 4.2.6.8 and 6.1.1.4'
    'H' 'H' 0.0000 0.0000
                         'International Tables Vol C Tables 4.2.6.8 and 6.1.1.4'
    'O' 'O' 0.0106 0.0060
                         'International Tables Vol C Tables 4.2.6.8 and 6.1.1.4'
_computing_data_collection     'CAD-4 Software (Enraf--Nonius, 1989)'
_computing_cell_refinement     'CAD-4 Software (Enraf--Nonius, 1989)'
_computing_data_reduction     'XCAD4 (Harms & Wocadlo, 1995)'
_computing_structure_solution     'SHELXTL (Sheldrick, 2008)'
_computing_structure_refinement     'SHELXTL (Sheldrick, 2008)'
_computing_molecular_graphics     'SHELXTL (Sheldrick, 2008)'
_computing_publication_material     'SHELXTL (Sheldrick, 2008)'
loop_
    _atom_site_type_symbol
    _atom_site_label
    _atom_site_fract_x
    _atom_site_fract_y
    _atom_site_fract_z
    _atom_site_U_iso_or_equiv
    _atom_site_adp_type
    _atom_site_calc_flag
    _atom_site_refinement_flags
    _atom_site_occupancy
    _atom_site_disorder_assembly
    _atom_site_disorder_group
    O O1 0.5474(6) 0.5579(2) 0.82156(13) 0.0513(7) Uani d . 1 . .
    C C1 0.6281(17) 0.6421(5) 0.9472(3) 0.0896(18) Uani d . 1 . .
    H H1A 0.5996 0.6352 1.0036 0.134 Uiso calc R 1 . .
    H H1B 0.5371 0.7093 0.9285 0.134 Uiso calc R 1 . .
    H H1C 0.8295 0.6455 0.9359 0.134 Uiso calc R 1 . .
    O O2 0.1035(7) 0.3667(2) 0.85756(15) 0.0563(8) Uani d D 1 . .
    H H2A 0.027(12) 0.305(2) 0.851(3) 0.084 Uiso d D 1 . .
    C C2 0.5046(14) 0.5463(4) 0.90741(19) 0.0664(14) Uani d . 1 . .
    H H2B 0.3016 0.5418 0.9192 0.080 Uiso calc R 1 . .
    H H2C 0.5953 0.4782 0.9262 0.080 Uiso calc R 1 . .
    C C3 0.4076(7) 0.4855(2) 0.77537(18) 0.0385(8) Uani d . 1 . .
    O O3 -0.0350(7) 0.2854(2) 0.69573(15) 0.0555(7) Uani d . 1 . .
    C C4 0.2202(8) 0.4033(3) 0.78834(19) 0.0401(8) Uani d . 1 . .
    O O4 0.2730(6) 0.41543(19) 0.65249(13) 0.0451(7) Uani d . 1 . .
    C C5 0.1347(8) 0.3595(3) 0.7110(2) 0.0419(8) Uani d . 1 . .
    O O5 0.0863(5) 0.64292(19) 0.67658(15) 0.0419(6) Uani d . 1 . .
    H H5A 0.088(11) 0.671(3) 0.727(3) 0.063 Uiso d . 1 . .
    O O6 0.3693(6) 0.7318(2) 0.53918(14) 0.0466(7) Uani d . 1 . .
    H H6A 0.213(11) 0.729(4) 0.511(3) 0.070 Uiso d . 1 . .
    C C6 0.4518(7) 0.4996(2) 0.68745(17) 0.0355(8) Uani d . 1 . .
    H H6B 0.6523 0.4838 0.6744 0.043 Uiso calc R 1 . .
    C C7 0.3734(7) 0.6151(3) 0.65672(17) 0.0329(7) Uani d . 1 . .
    H H7A 0.5026 0.6705 0.6804 0.039 Uiso calc R 1 . .
    C C8 0.4004(9) 0.6198(3) 0.56722(18) 0.0427(9) Uani d . 1 . .
    H H8A 0.5861 0.5910 0.5514 0.051 Uiso calc R 1 . .
    H H8B 0.2544 0.5729 0.5432 0.051 Uiso calc R 1 . .
loop_
    _atom_site_aniso_label
    _atom_site_aniso_U_11
    _atom_site_aniso_U_22
    _atom_site_aniso_U_33
    _atom_site_aniso_U_12
    _atom_site_aniso_U_13
    _atom_site_aniso_U_23
    O1 0.0599(17) 0.0583(14) 0.0356(11) -0.0134(14) -0.0067(13) 0.0078(11)
    C1 0.122(5) 0.091(3) 0.056(3) -0.020(4) 0.007(3) -0.013(2)
    O2 0.0731(19) 0.0566(14) 0.0391(12) -0.0154(17) 0.0083(14) 0.0088(12)
    C2 0.096(4) 0.068(2) 0.0350(16) -0.016(3) -0.005(2) 0.0046(17)
    C3 0.0394(17) 0.0395(15) 0.0365(15) 0.0018(17) -0.0037(15) 0.0049(13)
    O3 0.0678(17) 0.0441(13) 0.0544(14) -0.0087(15) -0.0043(15) 0.0031(11)
    C4 0.0452(19) 0.0366(16) 0.0385(16) 0.0016(15) 0.0020(16) 0.0092(13)
    O4 0.0605(16) 0.0383(12) 0.0364(11) -0.0028(12) 0.0032(12) 0.0020(9)
    C5 0.0473(19) 0.0352(15) 0.0432(18) 0.0034(18) 0.0011(17) 0.0056(14)
    O5 0.0367(13) 0.0485(12) 0.0406(12) 0.0064(12) 0.0060(11) 0.0020(10)
    O6 0.0455(14) 0.0504(13) 0.0440(13) -0.0009(13) -0.0044(12) 0.0163(11)
    C6 0.0328(16) 0.0358(15) 0.0378(15) 0.0055(15) 0.0032(14) 0.0039(13)
    C7 0.0293(15) 0.0367(15) 0.0326(15) -0.0029(14) 0.0023(13) 0.0023(12)
    C8 0.054(2) 0.0394(16) 0.0345(16) 0.0045(19) 0.0078(17) 0.0044(14)
_geom_special_details
;
All e.s.d.'s (except the e.s.d. in the dihedral angle between two l.s. planes)
are estimated using the full covariance matrix. The cell e.s.d.'s are taken
into account individually in the estimation of e.s.d.'s in distances, angles
and torsion angles; correlations between e.s.d.'s in cell parameters are only
used when they are defined by crystal symmetry. An approximate (isotropic)
treatment of cell e.s.d.'s is used for estimating e.s.d.'s involving l.s.
planes.
;
loop_
    _geom_bond_atom_site_label_1
    _geom_bond_atom_site_label_2
    _geom_bond_site_symmetry_2
    _geom_bond_distance
    _geom_bond_publ_flag
    O1 C3 . 1.332(4) ?
    O1 C2 . 1.462(4) ?
    C1 C2 . 1.444(7) ?
    C1 H1A . 0.9600 ?
    C1 H1B . 0.9600 ?
    C1 H1C . 0.9600 ?
    O2 C4 . 1.356(4) ?
    O2 H2A . 0.83(3) ?
    C2 H2B . 0.9700 ?
    C2 H2C . 0.9700 ?
    C3 C4 . 1.332(5) ?
    C3 C6 . 1.500(4) ?
    O3 C5 . 1.215(4) ?
    C4 C5 . 1.456(5) ?
    O4 C5 . 1.353(4) ?
    O4 C6 . 1.432(4) ?
    O5 C7 . 1.421(4) ?
    O5 H5A . 0.91(4) ?
    O6 C8 . 1.425(4) ?
    O6 H6A . 0.87(5) ?
    C6 C7 . 1.516(4) ?
    C6 H6B . 0.9800 ?
    C7 C8 . 1.510(4) ?
    C7 H7A . 0.9800 ?
    C8 H8A . 0.9700 ?
    C8 H8B . 0.9700 ?
loop_
    _geom_angle_atom_site_label_1
    _geom_angle_atom_site_label_2
    _geom_angle_atom_site_label_3
    _geom_angle_site_symmetry_1
    _geom_angle_site_symmetry_3
    _geom_angle
    _geom_angle_publ_flag
    C3 O1 C2 . . 116.5(3) ?
    C2 C1 H1A . . 109.5 ?
    C2 C1 H1B . . 109.5 ?
    H1A C1 H1B . . 109.5 ?
    C2 C1 H1C . . 109.5 ?
    H1A C1 H1C . . 109.5 ?
    H1B C1 H1C . . 109.5 ?
    C4 O2 H2A . . 110(4) ?
    C1 C2 O1 . . 109.1(4) ?
    C1 C2 H2B . . 109.9 ?
    O1 C2 H2B . . 109.9 ?
    C1 C2 H2C . . 109.9 ?
    O1 C2 H2C . . 109.9 ?
    H2B C2 H2C . . 108.3 ?
    O1 C3 C4 . . 134.8(3) ?
    O1 C3 C6 . . 115.7(3) ?
    C4 C3 C6 . . 109.5(3) ?
    C3 C4 O2 . . 129.9(3) ?
    C3 C4 C5 . . 107.4(3) ?
    O2 C4 C5 . . 122.6(3) ?
    C5 O4 C6 . . 109.1(2) ?
    O3 C5 O4 . . 121.1(3) ?
    O3 C5 C4 . . 129.0(3) ?
    O4 C5 C4 . . 109.9(3) ?
    C7 O5 H5A . . 107(3) ?
    C8 O6 H6A . . 103(4) ?
    O4 C6 C3 . . 104.2(2) ?
    O4 C6 C7 . . 111.0(3) ?
    C3 C6 C7 . . 113.8(3) ?
    O4 C6 H6B . . 109.2 ?
    C3 C6 H6B . . 109.2 ?
    C7 C6 H6B . . 109.2 ?
    O5 C7 C8 . . 107.7(3) ?
    O5 C7 C6 . . 111.1(3) ?
    C8 C7 C6 . . 110.7(3) ?
    O5 C7 H7A . . 109.1 ?
    C8 C7 H7A . . 109.1 ?
    C6 C7 H7A . . 109.1 ?
    O6 C8 C7 . . 110.8(3) ?
    O6 C8 H8A . . 109.5 ?
    C7 C8 H8A . . 109.5 ?
    O6 C8 H8B . . 109.5 ?
    C7 C8 H8B . . 109.5 ?
    H8A C8 H8B . . 108.1 ?
loop_
    _geom_torsion_atom_site_label_1
    _geom_torsion_atom_site_label_2
    _geom_torsion_atom_site_label_3
    _geom_torsion_atom_site_label_4
    _geom_torsion_site_symmetry_1
    _geom_torsion_site_symmetry_2
    _geom_torsion_site_symmetry_3
    _geom_torsion_site_symmetry_4
    _geom_torsion
    _geom_torsion_publ_flag
    C3 O1 C2 C1 . . . . -169.9(4) ?
    C2 O1 C3 C4 . . . . 3.1(6) ?
    C2 O1 C3 C6 . . . . 179.3(3) ?
    O1 C3 C4 O2 . . . . 1.1(6) ?
    C6 C3 C4 O2 . . . . -175.3(3) ?
    O1 C3 C4 C5 . . . . 176.8(4) ?
    C6 C3 C4 C5 . . . . 0.4(4) ?
    C6 O4 C5 O3 . . . . 178.3(3) ?
    C6 O4 C5 C4 . . . . -1.0(4) ?
    C3 C4 C5 O3 . . . . -178.9(4) ?
    O2 C4 C5 O3 . . . . -2.8(6) ?
    C3 C4 C5 O4 . . . . 0.3(4) ?
    O2 C4 C5 O4 . . . . 176.4(3) ?
    C5 O4 C6 C3 . . . . 1.1(3) ?
    C5 O4 C6 C7 . . . . -121.7(3) ?
    O1 C3 C6 O4 . . . . -178.1(3) ?
    C4 C3 C6 O4 . . . . -0.9(4) ?
    O1 C3 C6 C7 . . . . -57.1(4) ?
    C4 C3 C6 C7 . . . . 120.0(3) ?
    O4 C6 C7 O5 . . . . 61.3(3) ?
    C3 C6 C7 O5 . . . . -55.8(4) ?
    O4 C6 C7 C8 . . . . -58.3(4) ?
    C3 C6 C7 C8 . . . . -175.4(3) ?
    O5 C7 C8 O6 . . . . 67.1(4) ?
    C6 C7 C8 O6 . . . . -171.2(3) ?
loop_
    _geom_hbond_atom_site_label_D
    _geom_hbond_atom_site_label_H
    _geom_hbond_atom_site_label_A
    _geom_hbond_site_symmetry_A
    _geom_hbond_distance_DH
    _geom_hbond_distance_HA
    _geom_hbond_distance_DA
    _geom_hbond_angle_DHA
    _geom_hbond_publ_flag
    O2 H2A O5 3_546 0.83(3) 2.06(3) 2.873(3) 168(5) yes
    O5 H5A O3 3_556 0.91(5) 1.90(4) 2.748(4) 154(4) yes
    O6 H6A O6 4_466 0.87(5) 1.87(5) 2.715(4) 163(4) yes
data_global
_journal_date_recd_electronic     2008-03-27
_journal_date_accepted     2008-04-11
_journal_name_full     'Acta Crystallographica, Section E'
_journal_year     2008
_journal_volume     64
_journal_issue      5
_journal_page_first     o860
_journal_page_last     o860
_journal_paper_category     QO
_journal_coeditor_code     XU2411
_publ_contact_author_name     'Shu Jin'
_publ_contact_author_address
;
Nanjing Research Institute for Comprehensive Utilization of Wild Plants,
Jiangwangmiaojie 4#,
Nanjing210042,
People's Republic of China
;
_publ_contact_author_email     sjinlab@msn.com
_publ_contact_author_fax     '086-025-85411619'
_publ_contact_author_phone     '086-025-85282343'
_publ_section_title
;
3-<i>O</i>-Ethyl-L-ascorbic acid
;
loop_
    _publ_author_name
    _publ_author_address
    'Jin, Shu'
;
Nanjing Research Institute for Comprehensive Utilization of Wild Plants
Jiangwangmiaojie 4#
Nanjing 210042
People's Republic of China
;
    'Miao, Xiaoqin'
;
Nanjing Research Institute for Comprehensive Utilization of Wild Plants
Jiangwangmiaojie 4#
Nanjing 210042
People's Republic of China
;
