# Supplementary material for: 3-O-Ethyl-l-ascorbic acid
Source: Acta Crystallogr Sect E Struct Rep Online. 2008 Apr 16;64(Pt 5):o860. doi: 10.1107/S1600536808009963 (PMC2961160; doi:10.1107/S1600536808009963)
Supplement: Supplementary file 2 [file e-64-0o860-Isup2.hkl]

# 
# h,k,l, Fc-squared, Fo-squared, sigma(Fo-squared) and status flag 
# 
data_I
_shelx_title ' X in P2(1)2(1)2(1)' 
_shelx_refln_list_code          4 
_shelx_F_calc_maximum       89.17 
_exptl_crystal_F_000       432.00 
_reflns_d_resolution_high  0.8340 
 
loop_ 
 _symmetry_equiv_pos_as_xyz 
 'x, y, z' 
 '-x+1/2, -y, z+1/2' 
 '-x, y+1/2, -z+1/2' 
 'x+1/2, -y+1/2, -z' 
 
_cell_length_a     4.6690 
_cell_length_b    11.9390 
_cell_length_c    16.7940 
_cell_angle_alpha  90.000 
_cell_angle_beta   90.000 
_cell_angle_gamma  90.000 
 
_shelx_F_squared_multiplier     1.000 
 
loop_ 
 _refln_index_h 
 _refln_index_k 
 _refln_index_l 
 _refln_F_squared_calc 
 _refln_F_squared_meas 
 _refln_F_squared_sigma 
 _refln_observed_status 
   2   0   0     1817.13     1833.08     10.25 o 
   4   0   0      158.27      180.77      4.90 o 
   1   1   0     6801.08     6808.17     73.32 o 
   2   1   0      424.31      418.54      4.76 o 
   3   1   0      126.72      145.38      3.76 o 
   4   1   0       69.77       58.33      2.98 o 
   5   1   0        2.70        1.35      1.83 o 
   0   2   0     1071.56      886.08     18.76 o 
   1   2   0     7620.49     7503.48     83.38 o 
   2   2   0        1.55        5.09      0.84 o 
   3   2   0       52.33       61.73      2.65 o 
   4   2   0       67.88       61.10      3.13 o 
   5   2   0        3.47        3.82      1.80 o 
   1   3   0     1060.31     1039.75      6.62 o 
   2   3   0        2.27        2.24      0.65 o 
   3   3   0      160.54      141.09      3.89 o 
   4   3   0        1.44        1.42      1.32 o 
   5   3   0       30.44       25.71      2.82 o 
   0   4   0     2249.12     2041.48     41.03 o 
   1   4   0        2.80        2.69      0.64 o 
   2   4   0      524.13      433.00      5.48 o 
   3   4   0       63.91       47.84      2.42 o 
   4   4   0       72.59       71.39      3.48 o 
   5   4   0        0.40        0.00      1.75 o 
   1   5   0     1025.13     1049.32      7.97 o 
   2   5   0       87.80       78.65      2.70 o 
   3   5   0       32.19       21.01      1.96 o 
   4   5   0        8.87        4.87      1.70 o 
   5   5   0        0.10        1.65      1.80 o 
   0   6   0      112.40      115.14      2.77 o 
   1   6   0      104.03       85.37      2.64 o 
   2   6   0      350.30      388.60      5.82 o 
   3   6   0      329.73      328.65      6.48 o 
   4   6   0       55.77       55.43      3.57 o 
   5   6   0       13.93       17.97      2.40 o 
   1   7   0       39.51       35.42      1.85 o 
   2   7   0      637.99      685.17      8.33 o 
   3   7   0      778.13      794.89     10.04 o 
   4   7   0       13.38       20.11      2.45 o 
   0   8   0      989.71     1074.74      9.93 o 
   1   8   0      199.03      189.69      4.48 o 
   2   8   0       12.94        9.96      1.72 o 
   3   8   0        0.68       -1.11      1.67 o 
   4   8   0      150.29      157.07      5.69 o 
   1   9   0      269.84      296.95      6.03 o 
   2   9   0       40.76       39.80      2.66 o 
   3   9   0      106.69      104.70      4.47 o 
   4   9   0        9.28        3.28      2.02 o 
   0  10   0        0.14        0.00      1.16 o 
   1  10   0      143.83      163.56      4.80 o 
   2  10   0       20.72       26.20      2.53 o 
   3  10   0       44.98       23.85      2.53 o 
   1  11   0        1.12        1.15      1.51 o 
   2  11   0       13.67       15.91      2.47 o 
   3  11   0       35.71       -0.80      1.62 o 
   0  12   0       15.76       20.77      2.53 o 
   1  12   0       49.20       53.93      3.55 o 
   2  12   0       37.97       56.22      3.65 o 
   3  12   0        0.02       -1.78      1.78 o 
   1  13   0       21.29       21.30      3.06 o 
   2  13   0        4.72        0.68      2.12 o 
   0  14   0       72.57       86.97      4.54 o 
   1  14   0       31.22       47.54      3.74 o 
   1   0   1      413.43      395.23     24.21 o 
   2   0   1     2681.81     2925.84     32.94 o 
   3   0   1       19.88       17.30      1.67 o 
   4   0   1        3.62        4.25      1.10 o 
   5   0   1        0.04       -0.58      1.23 o 
  -5   1   1        1.39        2.42      1.80 o 
  -4   1   1      142.03      125.65      4.29 o 
  -3   1   1      285.57      296.62      5.23 o 
  -2   1   1       63.45       43.64      1.69 o 
  -1   1   1      312.66      273.61      2.83 o 
   0   1   1     1065.34     1042.66     24.09 o 
   1   1   1      312.79      282.88      2.90 o 
   2   1   1       63.35       47.03      1.73 o 
   3   1   1      285.62      319.42      5.40 o 
   4   1   1      142.60      138.08      4.37 o 
   5   1   1        1.40        0.60      1.80 o 
  -5   2   1        5.59        5.50      1.80 o 
  -4   2   1       43.82       31.98      2.52 o 
  -3   2   1      704.74      645.04      7.58 o 
  -2   2   1     1067.87     1039.45      7.86 o 
  -1   2   1     7951.61     8188.79     88.24 o 
   0   2   1       68.49       58.89      0.80 o 
   1   2   1     7949.68     8298.72     89.11 o 
   2   2   1     1068.31     1107.12      8.11 o 
   3   2   1      704.67      719.80      7.93 o 
   4   2   1       43.82       41.63      2.55 o 
   5   2   1        5.60        6.11      1.94 o 
  -5   3   1       22.82       13.26      2.74 o 
  -4   3   1       47.78       33.97      2.50 o 
  -3   3   1       21.21       20.79      1.74 o 
  -2   3   1      815.58      740.55      6.84 o 
  -1   3   1     1921.82     1893.86      9.30 o 
   0   3   1      479.13      446.37      8.93 o 
   1   3   1     1921.37     1919.91      9.35 o 
   2   3   1      814.80      795.87      7.12 o 
   3   3   1       21.30       22.98      1.75 o 
   4   3   1       47.74       36.71      2.58 o 
   5   3   1       22.83       24.51      2.63 o 
  -5   4   1       18.55       21.66      2.50 o 
  -4   4   1        3.17        6.24      1.45 o 
  -3   4   1       19.83       14.12      1.75 o 
  -2   4   1      924.21      852.95      7.76 o 
  -1   4   1     1738.84     1615.55      9.31 o 
   0   4   1       93.69       81.51      4.52 o 
   1   4   1     1737.95     1655.22      9.42 o 
   2   4   1      923.10      865.90      7.86 o 
   3   4   1       19.79       20.06      1.77 o 
   4   4   1        3.19        3.55      1.72 o 
   5   4   1       18.55       15.74      2.47 o 
  -5   5   1       18.58       15.95      2.67 o 
  -4   5   1       75.65       65.92      3.41 o 
  -3   5   1       27.09       32.01      2.02 o 
  -2   5   1      370.54      363.72      5.53 o 
  -1   5   1      117.43      122.03      2.79 o 
   0   5   1      391.33      359.26      7.36 o 
   1   5   1      117.21      121.72      2.85 o 
   2   5   1      370.43      384.74      5.50 o 
   3   5   1       27.16       28.62      2.07 o 
   4   5   1       75.66       69.57      3.62 o 
   5   5   1       18.64       21.77      2.75 o 
  -5   6   1        4.59        1.21      1.99 o 
  -4   6   1       12.83       10.71      2.21 o 
  -3   6   1       60.15       60.18      3.05 o 
  -2   6   1      160.84      169.04      4.18 o 
  -1   6   1      107.66       67.21      2.32 o 
   0   6   1        5.10        7.67      0.81 o 
   1   6   1      107.20       68.25      2.30 o 
   2   6   1      160.72      161.17      4.09 o 
   3   6   1       60.22       56.41      3.24 o 
   4   6   1       12.81       15.07      2.07 o 
   5   6   1        4.58        7.62      1.96 o 
  -4   7   1       27.30       24.06      2.75 o 
  -3   7   1      206.27      179.65      5.07 o 
  -2   7   1      172.37      167.43      4.38 o 
  -1   7   1       36.71       35.83      1.86 o 
   0   7   1      659.60      660.83      6.93 o 
   1   7   1       36.69       30.01      1.86 o 
   2   7   1      172.61      177.02      4.46 o 
   3   7   1      206.06      195.75      5.31 o 
   4   7   1       27.19       22.78      2.69 o 
  -4   8   1       72.87       61.25      4.00 o 
  -3   8   1        4.31        3.47      1.45 o 
  -2   8   1      111.33       92.04      3.61 o 
  -1   8   1        9.52        9.15      1.43 o 
   0   8   1      318.11      327.03      5.01 o 
   1   8   1        9.52        8.10      1.42 o 
   2   8   1      111.48      103.17      3.71 o 
   3   8   1        4.30        2.48      1.59 o 
   4   8   1       72.96       66.98      3.91 o 
  -4   9   1       53.38       45.92      3.74 o 
  -3   9   1       70.42       65.12      3.51 o 
  -2   9   1      196.63      185.20      5.10 o 
  -1   9   1      258.02      242.53      5.42 o 
   0   9   1      168.45      176.99      3.67 o 
   1   9   1      257.75      253.25      5.56 o 
   2   9   1      196.73      195.01      5.26 o 
   3   9   1       70.50       65.29      3.46 o 
   4   9   1       53.41       55.99      3.58 o 
  -3  10   1       43.69       -1.48      1.59 o 
  -2  10   1       71.51       62.35      3.38 o 
  -1  10   1      180.12      189.20      5.24 o 
   0  10   1        6.98        6.75      1.03 o 
   1  10   1      180.49      196.90      5.30 o 
   2  10   1       71.39       62.64      3.49 o 
   3  10   1       43.76       38.52      3.30 o 
  -3  11   1       11.32        3.69      2.29 o 
  -2  11   1       94.46      101.12      4.55 o 
  -1  11   1       12.05       12.71      1.89 o 
   0  11   1       37.22       37.88      3.13 o 
   1  11   1       12.01       12.08      2.04 o 
   2  11   1       94.50      104.25      4.45 o 
   3  11   1       11.35       12.22      2.12 o 
  -3  12   1        8.44       -0.35      1.70 o 
  -2  12   1        9.94       18.09      2.23 o 
  -1  12   1       46.15       50.20      3.27 o 
   0  12   1       17.68       29.09      1.77 o 
   1  12   1       46.04       48.65      3.35 o 
   2  12   1        9.97       15.15      2.34 o 
   3  12   1        8.39       10.34      2.34 o 
  -2  13   1        3.72        6.81      2.04 o 
  -1  13   1       10.71        9.17      2.24 o 
   0  13   1        0.44       -0.69      2.54 o 
   1  13   1       10.68       13.27      2.45 o 
   2  13   1        3.73        7.67      1.75 o 
  -1  14   1       14.37       22.23      2.91 o 
   0  14   1       52.24       65.91      2.89 o 
   1  14   1       14.35       17.85      3.15 o 
   0   0   2     6719.82     5523.42     37.39 o 
   1   0   2     3265.13     3646.81     34.95 o 
   2   0   2      325.38      477.34     31.65 o 
   3   0   2      210.51      236.50     12.87 o 
   4   0   2       13.02       19.52      3.49 o 
   5   0   2        1.09        0.60      1.22 o 
  -5   1   2        3.01        5.15      1.99 o 
  -4   1   2       52.36       85.86      3.51 o 
  -3   1   2       45.28       48.59      2.30 o 
  -2   1   2      548.21      559.67      5.71 o 
  -1   1   2     1966.05     2030.06     35.97 o 
   0   1   2       80.87       70.91      3.19 o 
   1   1   2     1967.18     2007.99     35.78 o 
   2   1   2      547.80      543.54      5.57 o 
   3   1   2       45.24       41.29      2.20 o 
   4   1   2       52.21       72.70      3.36 o 
   5   1   2        2.98        3.20      1.91 o 
  -5   2   2       41.00       33.54      3.19 o 
  -4   2   2       25.98       25.63      2.18 o 
  -3   2   2        8.27        5.33      1.21 o 
  -2   2   2       14.98       28.42      1.48 o 
  -1   2   2       37.18       33.23      1.18 o 
   0   2   2     2210.30     2189.56     24.17 o 
   1   2   2       37.34       38.36      1.28 o 
   2   2   2       15.06       29.78      1.45 o 
   3   2   2        8.33        5.43      1.38 o 
   4   2   2       26.03       30.30      2.48 o 
   5   2   2       40.98       41.28      3.17 o 
  -5   3   2       21.90       24.48      2.85 o 
  -4   3   2       51.91       42.23      2.95 o 
  -3   3   2       32.53       35.10      2.07 o 
  -2   3   2      357.37      347.19      4.86 o 
  -1   3   2     2011.97     1995.08      9.77 o 
   0   3   2     1335.34     1324.84      8.70 o 
   1   3   2     2010.14     1904.67     40.36 o 
   2   3   2      357.25      364.15      5.03 o 
   3   3   2       32.61       35.86      2.26 o 
   4   3   2       51.97       47.54      2.93 o 
   5   3   2       21.92       27.35      2.77 o 
  -5   4   2        4.30        5.15      1.83 o 
  -4   4   2       85.27       69.17      3.51 o 
  -3   4   2       24.16       23.87      1.80 o 
  -2   4   2      387.25      429.40      5.50 o 
  -1   4   2      307.37      250.98      3.66 o 
   0   4   2      141.19      127.15      5.97 o 
   1   4   2      307.01      270.06      3.81 o 
   2   4   2      387.59      429.04      5.56 o 
   3   4   2       24.25       25.57      1.97 o 
   4   4   2       85.18       74.86      3.62 o 
   5   4   2        4.27        3.07      1.69 o 
  -5   5   2       14.73       17.36      2.29 o 
  -4   5   2       21.05       18.90      2.21 o 
  -3   5   2       61.93       55.90      2.62 o 
  -2   5   2      618.31      567.68      6.73 o 
  -1   5   2      376.77      389.84      4.86 o 
   0   5   2        4.10        7.25      1.61 o 
   1   5   2      377.59      408.23      5.13 o 
   2   5   2      617.61      610.92      7.03 o 
   3   5   2       62.17       63.40      2.84 o 
   4   5   2       21.03       24.10      2.20 o 
   5   5   2       14.80       14.39      2.61 o 
  -5   6   2        4.48        3.13      2.34 o 
  -4   6   2       85.60       81.58      4.08 o 
  -3   6   2      128.07      122.79      4.13 o 
  -2   6   2      123.49      109.42      3.31 o 
  -1   6   2      204.56      212.01      4.07 o 
   0   6   2      302.54      291.63      3.76 o 
   1   6   2      204.44      228.04      4.15 o 
   2   6   2      124.15      118.92      3.49 o 
   3   6   2      128.03      120.71      4.17 o 
   4   6   2       85.51       91.70      4.18 o 
   5   6   2        4.48        2.08      2.18 o 
  -4   7   2        1.38        1.88      1.64 o 
  -3   7   2      379.32      364.49      7.26 o 
  -2   7   2      156.21      157.90      4.28 o 
  -1   7   2      524.27      507.40      6.74 o 
   0   7   2        0.14       -0.37      0.60 o 
   1   7   2      523.95      552.36      6.87 o 
   2   7   2      155.98      167.04      4.45 o 
   3   7   2      379.42      380.98      7.29 o 
   4   7   2        1.37       -1.96      1.96 o 
  -4   8   2        3.37        3.87      1.78 o 
  -3   8   2       67.28       66.62      3.38 o 
  -2   8   2       12.44       14.42      1.85 o 
  -1   8   2       60.38       56.69      2.65 o 
   0   8   2        7.61        7.98      0.91 o 
   1   8   2       60.19       57.80      2.60 o 
   2   8   2       12.40        7.94      1.67 o 
   3   8   2       67.07       71.08      3.65 o 
   4   8   2        3.37       -1.24      2.23 o 
  -4   9   2        4.03        4.79      2.10 o 
  -3   9   2       11.16       13.61      2.05 o 
  -2   9   2       95.70       84.02      3.45 o 
  -1   9   2       27.71       29.67      2.13 o 
   0   9   2      437.54      425.07     11.04 o 
   1   9   2       27.85       27.57      2.15 o 
   2   9   2       95.79       79.74      3.58 o 
   3   9   2       11.19        8.31      2.21 o 
   4   9   2        4.01        7.60      1.70 o 
  -3  10   2        9.64        0.89      1.78 o 
  -2  10   2       23.30       23.78      2.45 o 
  -1  10   2       17.51       15.07      2.12 o 
   0  10   2       72.07       64.29      2.36 o 
   1  10   2       17.52       18.73      1.97 o 
   2  10   2       23.36       27.25      2.45 o 
   3  10   2        9.66       -0.14      1.73 o 
  -3  11   2        0.53       -0.97      1.77 o 
  -2  11   2        3.33        2.82      1.62 o 
  -1  11   2       92.78       86.32      3.97 o 
   0  11   2       15.73       11.02      1.39 o 
   1  11   2       92.82       89.72      3.91 o 
   2  11   2        3.38        3.25      1.54 o 
   3  11   2        0.53        2.10      1.73 o 
  -2  12   2        5.44        7.94      2.13 o 
  -1  12   2        6.22        4.58      1.69 o 
   0  12   2        6.63        5.54      1.32 o 
   1  12   2        6.29        6.01      2.00 o 
   2  12   2        5.48        7.78      2.16 o 
  -2  13   2        1.48        5.65      1.54 o 
  -1  13   2       11.23       15.26      2.10 o 
   0  13   2       24.73       28.80      2.40 o 
   1  13   2       11.19       11.76      2.42 o 
   2  13   2        1.48        0.17      2.10 o 
   0  14   2       41.99       53.21      2.66 o 
   1   0   3     2817.20     3020.01     33.16 o 
   2   0   3       12.13       17.88      2.36 o 
   3   0   3      100.94      137.32     11.87 o 
   4   0   3       10.99        4.59      1.03 o 
   5   0   3        0.61       -1.46      1.48 o 
  -5   1   3       19.73       25.61      2.66 o 
  -4   1   3       59.43       70.19      3.27 o 
  -3   1   3       93.71      123.89      3.47 o 
  -2   1   3        2.60        1.00      0.76 o 
  -1   1   3      263.36      333.61      3.45 o 
   0   1   3       51.78       67.47      1.30 o 
   1   1   3      264.10      314.69      3.39 o 
   2   1   3        2.60        1.85      0.78 o 
   3   1   3       93.74       97.86      3.21 o 
   4   1   3       59.60       64.23      3.12 o 
   5   1   3       19.71       20.13      2.88 o 
  -5   2   3       19.93       28.73      3.10 o 
  -4   2   3       14.64       18.27      2.15 o 
  -3   2   3      623.70      628.09      7.61 o 
  -2   2   3      415.24      417.54      5.23 o 
  -1   2   3      998.08     1082.94      6.68 o 
   0   2   3     3874.10     3949.87     37.16 o 
   1   2   3      997.99     1104.84      6.77 o 
   2   2   3      415.09      452.82      5.28 o 
   3   2   3      623.54      649.18      7.71 o 
   4   2   3       14.63       18.30      2.13 o 
   5   2   3       19.88       24.89      2.91 o 
  -5   3   3        4.85        3.01      1.83 o 
  -4   3   3      102.59       96.77      4.07 o 
  -3   3   3       19.69       19.46      1.69 o 
  -2   3   3      344.66      351.61      4.82 o 
  -1   3   3      145.44      129.58      2.50 o 
   0   3   3      725.26      742.23     20.92 o 
   1   3   3      144.83      138.08      2.61 o 
   2   3   3      343.90      381.35      5.02 o 
   3   3   3       19.67       19.25      1.85 o 
   4   3   3      102.82      108.02      4.07 o 
   5   3   3        4.86        2.39      2.15 o 
  -5   4   3        9.13        8.80      2.18 o 
  -4   4   3       91.38       78.25      3.72 o 
  -3   4   3       72.15       73.63      2.97 o 
  -2   4   3       24.23       25.68      1.66 o 
  -1   4   3      180.06      195.88      3.34 o 
   0   4   3        0.50        0.84      0.32 o 
   1   4   3      179.43      199.40      3.38 o 
   2   4   3       24.22       22.28      1.61 o 
   3   4   3       71.96       82.58      3.11 o 
   4   4   3       91.48       89.51      3.75 o 
   5   4   3        9.16       11.58      2.42 o 
  -5   5   3        1.54       -0.33      1.83 o 
  -4   5   3       22.90       20.57      2.34 o 
  -3   5   3      144.00      135.21      4.08 o 
  -2   5   3      348.89      375.74      5.49 o 
  -1   5   3      299.50      294.33      4.47 o 
   0   5   3     5654.80     5869.79    173.49 o 
   1   5   3      299.82      291.03      4.41 o 
   2   5   3      349.50        1.17      1.17 o 
   3   5   3      144.26      145.63      4.19 o 
   4   5   3       22.82       24.56      2.44 o 
   5   5   3        1.53        1.86      1.89 o 
  -5   6   3        7.45        7.37      2.05 o 
  -4   6   3        3.69        3.60      2.04 o 
  -3   6   3       12.41       12.30      1.97 o 
  -2   6   3      175.36      161.21      4.01 o 
  -1   6   3      227.43      221.15      4.14 o 
   0   6   3       41.85       32.57      1.20 o 
   1   6   3      227.15      231.20      4.27 o 
   2   6   3      175.44      172.17      4.15 o 
   3   6   3       12.42       14.70      1.91 o 
   4   6   3        3.67        6.36      1.88 o 
  -4   7   3        1.97        1.77      1.48 o 
  -3   7   3       48.51       51.04      3.01 o 
  -2   7   3       40.32       41.02      2.31 o 
  -1   7   3      442.10      461.54      6.36 o 
   0   7   3       18.13       20.99      1.07 o 
   1   7   3      442.41      477.19      6.68 o 
   2   7   3       40.45       44.60      2.47 o 
   3   7   3       48.48       55.36      3.11 o 
   4   7   3        1.96        3.37      1.61 o 
  -4   8   3        0.47        2.50      1.81 o 
  -3   8   3       39.61       35.22      2.84 o 
  -2   8   3       27.72       26.51      2.10 o 
  -1   8   3       92.26       99.89      3.32 o 
   0   8   3       22.66       32.16      2.46 o 
   1   8   3       92.25      116.17      3.50 o 
   2   8   3       27.58       28.55      2.20 o 
   3   8   3       39.67       42.28      2.99 o 
   4   8   3        0.48        4.69      1.75 o 
  -4   9   3       11.72       15.34      2.50 o 
  -3   9   3       18.21       20.37      2.13 o 
  -2   9   3        6.49        8.72      1.86 o 
  -1   9   3       56.62       53.11      2.82 o 
   0   9   3      307.02      320.88      7.50 o 
   1   9   3       56.68       56.36      2.74 o 
   2   9   3        6.49       11.30      1.94 o 
   3   9   3       18.17       17.79      2.18 o 
   4   9   3       11.71       11.87      2.58 o 
  -3  10   3        2.21        4.95      1.62 o 
  -2  10   3       75.73       79.78      3.84 o 
  -1  10   3       59.11       58.84      3.11 o 
   0  10   3      213.20      235.95      4.03 o 
   1  10   3       59.29       65.17      3.14 o 
   2  10   3       75.76       84.27      4.02 o 
   3  10   3        2.22        9.75      1.97 o 
  -3  11   3        1.44        0.49      1.77 o 
  -2  11   3       26.08       29.50      2.50 o 
  -1  11   3      148.60      153.16      4.88 o 
   0  11   3       42.03       37.81      2.00 o 
   1  11   3      148.39      152.78      5.18 o 
   2  11   3       26.11       27.81      2.72 o 
   3  11   3        1.44        3.10      1.61 o 
  -2  12   3        2.85        5.19      2.05 o 
  -1  12   3       45.31       50.23      3.57 o 
   0  12   3        0.32        0.03      1.00 o 
   1  12   3       45.24       59.40      3.52 o 
   2  12   3        2.86        4.25      1.99 o 
  -2  13   3        6.02        1.91      2.28 o 
  -1  13   3        9.97        9.47      2.66 o 
   0  13   3        7.57        7.24      3.44 o 
   1  13   3       10.01       13.33      2.42 o 
   2  13   3        5.98        6.75      2.23 o 
   0  14   3        1.75        3.81      1.28 o 
   0   0   4      521.63      517.30      2.77 o 
   1   0   4       99.06      109.53      6.06 o 
   2   0   4       20.10       28.05      1.86 o 
   3   0   4       14.55       16.24      1.10 o 
   4   0   4        7.92       12.22      1.37 o 
   5   0   4       14.12       13.44      3.43 o 
  -5   1   4        9.76       18.20      2.18 o 
  -4   1   4       11.23       13.84      1.89 o 
  -3   1   4       93.64       95.94      3.20 o 
  -2   1   4        7.07       10.20      1.10 o 
  -1   1   4      260.70      246.92      3.20 o 
   0   1   4     1122.42     1029.86     17.23 o 
   1   1   4      260.61      240.18      3.16 o 
   2   1   4        7.11        8.40      1.02 o 
   3   1   4       93.61       95.85      3.21 o 
   4   1   4       11.22       10.60      1.73 o 
   5   1   4        9.73        6.56      2.48 o 
  -5   2   4       20.37       23.46      2.83 o 
  -4   2   4       11.92        9.91      1.86 o 
  -3   2   4      148.92      144.76      3.99 o 
  -2   2   4      440.38      459.45      5.64 o 
  -1   2   4      620.01      662.28      5.41 o 
   0   2   4      718.29      729.22     22.26 o 
   1   2   4      620.60      676.50      5.51 o 
   2   2   4      440.60      458.00      5.49 o 
   3   2   4      149.02      149.42      4.04 o 
   4   2   4       11.94       12.81      1.89 o 
   5   2   4       20.38       23.05      2.69 o 
  -5   3   4        6.60       10.44      2.35 o 
  -4   3   4       46.44       50.25      3.06 o 
  -3   3   4      275.57      277.99      5.51 o 
  -2   3   4      184.33      177.52      3.71 o 
  -1   3   4      796.88      931.79      6.89 o 
   0   3   4     1033.30     1110.12     14.92 o 
   1   3   4      797.42      969.32      7.06 o 
   2   3   4      184.71      194.25      3.83 o 
   3   3   4      275.86      299.96      5.75 o 
   4   3   4       46.45       51.51      3.08 o 
   5   3   4        6.60       10.47      2.20 o 
  -5   4   4       33.20       31.38      2.91 o 
  -4   4   4      137.82      127.76      4.67 o 
  -3   4   4       83.67       76.37      3.11 o 
  -2   4   4      454.00      426.26      5.69 o 
  -1   4   4      475.42      529.18      5.53 o 
   0   4   4     1524.53     1668.59     30.06 o 
   1   4   4      474.96      561.14      5.72 o 
   2   4   4      454.33      445.20      6.06 o 
   3   4   4       83.68       81.56      3.19 o 
   4   4   4      137.70      141.51      4.83 o 
   5   4   4       33.25       28.31      3.07 o 
  -5   5   4        2.75        7.00      1.86 o 
  -4   5   4       67.24       60.60      3.56 o 
  -3   5   4      139.78      125.12      4.02 o 
  -2   5   4      391.99      411.31      5.90 o 
  -1   5   4      384.53      420.45      5.44 o 
   0   5   4      338.98      327.58     12.49 o 
   1   5   4      384.42      442.96      5.58 o 
   2   5   4      391.79      442.15      6.16 o 
   3   5   4      139.65      131.30      4.11 o 
   4   5   4       67.26       63.85      3.52 o 
   5   5   4        2.74        0.35      1.99 o 
  -4   6   4       26.90       28.93      2.37 o 
  -3   6   4       39.06       41.72      2.55 o 
  -2   6   4       45.67       41.80      2.20 o 
  -1   6   4       21.87       24.49      1.61 o 
   0   6   4       67.99       69.00      1.67 o 
   1   6   4       22.01       25.85      1.64 o 
   2   6   4       45.79       41.11      2.34 o 
   3   6   4       39.13       38.95      2.66 o 
   4   6   4       26.76       33.93      2.88 o 
  -4   7   4       25.20       26.33      2.61 o 
  -3   7   4       25.75       29.41      2.37 o 
  -2   7   4       11.94       10.63      1.59 o 
  -1   7   4       72.32       68.18      2.67 o 
   0   7   4      362.98      361.91      4.07 o 
   1   7   4       72.25       69.20      2.68 o 
   2   7   4       11.93       13.37      1.62 o 
   3   7   4       25.71       28.28      2.60 o 
   4   7   4       25.18       27.00      2.69 o 
  -4   8   4       10.40       13.60      1.99 o 
  -3   8   4        4.55       -0.25      1.53 o 
  -2   8   4       39.96       31.63      2.41 o 
  -1   8   4       83.29       75.91      3.05 o 
   0   8   4       16.71       18.68      2.28 o 
   1   8   4       83.25       90.78      3.24 o 
   2   8   4       40.05       34.49      2.33 o 
   3   8   4        4.57        4.14      1.59 o 
   4   8   4       10.41        9.67      2.28 o 
  -4   9   4       14.05       14.19      2.72 o 
  -3   9   4        8.32        3.64      1.80 o 
  -2   9   4       76.78       69.65      3.40 o 
  -1   9   4       18.51       23.50      1.94 o 
   0   9   4        2.82        1.69      0.94 o 
   1   9   4       18.55       21.84      2.15 o 
   2   9   4       76.73       73.12      3.46 o 
   3   9   4        8.34        7.84      1.96 o 
   4   9   4       14.05       18.28      2.56 o 
  -3  10   4        8.59        5.93      2.16 o 
  -2  10   4       26.38       31.87      2.66 o 
  -1  10   4       21.67       19.39      2.23 o 
   0  10   4        9.80       10.24      1.32 o 
   1  10   4       21.67       19.06      2.18 o 
   2  10   4       26.35       40.47      2.79 o 
   3  10   4        8.62        0.00      1.83 o 
  -3  11   4        3.97        0.33      1.78 o 
  -2  11   4       32.81       34.16      2.85 o 
  -1  11   4       39.95       39.77      2.95 o 
   0  11   4        1.04        3.71      1.02 o 
   1  11   4       39.90       43.39      3.03 o 
   2  11   4       32.98       35.96      3.03 o 
   3  11   4        3.97        9.12      2.12 o 
  -2  12   4       21.93       32.34      3.07 o 
  -1  12   4       14.94       12.48      2.45 o 
   0  12   4        5.03       10.23      1.43 o 
   1  12   4       14.99       19.11      2.43 o 
   2  12   4       21.96       31.60      2.94 o 
  -2  13   4        3.84        5.25      2.00 o 
  -1  13   4        0.73        0.16      1.88 o 
   0  13   4       21.90       24.37      1.89 o 
   1  13   4        0.72        3.10      1.56 o 
   2  13   4        3.82        2.10      2.05 o 
   0  14   4        0.47       -1.83      1.83 o 
   1   0   5     1798.81     1865.19     14.62 o 
   2   0   5       43.21       45.12      2.05 o 
   3   0   5       28.44       23.75      1.29 o 
   4   0   5        0.03       -1.08      1.14 o 
   5   0   5       55.95       69.44      3.29 o 
  -5   1   5       41.20       55.15      3.71 o 
  -4   1   5       85.31      103.67      4.18 o 
  -3   1   5       13.40       15.01      1.62 o 
  -2   1   5      258.87      308.76      4.65 o 
  -1   1   5      478.22      521.44      4.91 o 
   0   1   5       36.66       37.81      1.68 o 
   1   1   5      478.27      526.27      4.96 o 
   2   1   5      258.70      308.24      4.70 o 
   3   1   5       13.36       14.36      1.77 o 
   4   1   5       85.55       97.88      4.12 o 
   5   1   5       41.30       48.82      3.54 o 
  -5   2   5       17.82       31.26      3.01 o 
  -4   2   5        7.40        6.97      1.48 o 
  -3   2   5       31.89       35.62      2.26 o 
  -2   2   5      145.29      165.43      3.61 o 
  -1   2   5      838.67      883.27      6.67 o 
   0   2   5     1024.65      995.72      5.08 o 
   1   2   5      839.06      895.09      6.74 o 
   2   2   5      145.27      158.60      3.50 o 
   3   2   5       32.01       39.87      2.12 o 
   4   2   5        7.39        6.63      1.62 o 
   5   2   5       17.78       22.84      2.83 o 
  -5   3   5       33.65       35.99      3.25 o 
  -4   3   5       50.39       52.35      3.17 o 
  -3   3   5       79.80       77.15      3.16 o 
  -2   3   5       31.53       22.71      1.59 o 
  -1   3   5     1146.89     1224.13      8.35 o 
   0   3   5       89.82       93.66      5.08 o 
   1   3   5     1145.91     1281.44      8.57 o 
   2   3   5       31.60       28.49      1.61 o 
   3   3   5       79.82       86.96      3.13 o 
   4   3   5       50.35       53.67      3.20 o 
   5   3   5       33.61       37.74      3.17 o 
  -5   4   5        3.17        1.69      1.91 o 
  -4   4   5       70.76       74.13      3.73 o 
  -3   4   5       66.30       61.27      2.87 o 
  -2   4   5      562.18      532.73      6.56 o 
  -1   4   5       83.56       80.41      2.43 o 
   0   4   5       81.26       78.99      4.73 o 
   1   4   5       83.85       90.18      2.49 o 
   2   4   5      562.12      580.94      6.92 o 
   3   4   5       66.32       64.20      3.08 o 
   4   4   5       70.78       79.92      3.87 o 
   5   4   5        3.16        1.18      2.02 o 
  -5   5   5        1.34       -0.70      1.91 o 
  -4   5   5       40.48       46.19      3.27 o 
  -3   5   5        9.73       13.11      1.53 o 
  -2   5   5      118.01      137.89      3.81 o 
  -1   5   5      453.63      437.94      5.78 o 
   0   5   5        0.11        0.88      0.50 o 
   1   5   5      453.16      457.04      5.92 o 
   2   5   5      118.35      148.67      4.00 o 
   3   5   5        9.66        9.98      1.80 o 
   4   5   5       40.49       46.77      3.39 o 
   5   5   5        1.36        4.69      2.07 o 
  -4   6   5        3.19        1.00      1.72 o 
  -3   6   5       88.83       76.80      3.54 o 
  -2   6   5      188.74      181.70      4.48 o 
  -1   6   5      145.49      156.57      3.73 o 
   0   6   5        3.84        6.62      1.70 o 
   1   6   5      145.37      158.17      3.80 o 
   2   6   5      188.70      194.91      4.57 o 
   3   6   5       88.75       90.63      3.69 o 
   4   6   5        3.16        2.88      1.85 o 
  -4   7   5        4.18        5.46      1.86 o 
  -3   7   5      144.75      135.66      4.59 o 
  -2   7   5       48.83       42.21      2.49 o 
  -1   7   5       47.57       54.22      2.39 o 
   0   7   5        0.82        2.41      0.54 o 
   1   7   5       47.45       56.15      2.44 o 
   2   7   5       49.00       47.13      2.71 o 
   3   7   5      144.68      153.16      4.89 o 
   4   7   5        4.18        5.01      2.08 o 
  -4   8   5        6.98        9.66      2.00 o 
  -3   8   5        7.60        7.64      1.78 o 
  -2   8   5       99.52       96.63      3.67 o 
  -1   8   5      244.79      264.93      5.55 o 
   0   8   5      220.75      231.87      3.57 o 
   1   8   5      245.14      269.44      5.64 o 
   2   8   5       99.39      104.40      3.93 o 
   3   8   5        7.63        6.75      1.91 o 
   4   8   5        6.99        8.56      2.16 o 
  -4   9   5        0.60       -1.03      1.73 o 
  -3   9   5        9.44       10.99      1.88 o 
  -2   9   5       54.27       52.36      3.09 o 
  -1   9   5       38.61       36.80      2.39 o 
   0   9   5        5.31        4.61      0.92 o 
   1   9   5       38.60       37.09      2.37 o 
   2   9   5       54.34       56.87      3.11 o 
   3   9   5        9.47       13.32      2.05 o 
   4   9   5        0.59        1.21      1.94 o 
  -3  10   5       13.64       18.13      2.16 o 
  -2  10   5       68.52       75.86      3.86 o 
  -1  10   5       28.28       30.32      2.29 o 
   0  10   5        1.55       -0.42      1.03 o 
   1  10   5       28.22       29.16      2.32 o 
   2  10   5       68.63       77.78      3.83 o 
   3  10   5       13.64       -1.93      1.93 o 
  -3  11   5        0.37        1.35      1.77 o 
  -2  11   5       55.91       59.25      3.86 o 
  -1  11   5      103.84      112.78      4.29 o 
   0  11   5        0.01       -2.06      3.92 o 
   1  11   5      103.79      111.17      4.42 o 
   2  11   5       55.95       61.00      3.52 o 
   3  11   5        0.37        0.17      1.77 o 
  -2  12   5        3.62        4.53      1.97 o 
  -1  12   5       16.92       11.98      2.31 o 
   0  12   5       23.09       20.07      1.79 o 
   1  12   5       17.01       14.24      2.29 o 
   2  12   5        3.65        6.01      2.15 o 
  -1  13   5        0.05        1.81      1.85 o 
   0  13   5       66.46       76.92      3.02 o 
   1  13   5        0.05        2.15      1.69 o 
   0   0   6     4221.05     3788.69     43.11 o 
   1   0   6      436.66      438.94      3.39 o 
   2   0   6       85.38       88.42      5.00 o 
   3   0   6      546.36      622.83      8.02 o 
   4   0   6        0.03       -1.14      1.14 o 
   5   0   6       14.91       20.89      1.95 o 
  -5   1   6        4.24        7.60      2.31 o 
  -4   1   6       31.31       39.83      2.85 o 
  -3   1   6       14.49       10.30      1.75 o 
  -2   1   6      352.22      418.09      5.65 o 
  -1   1   6     1499.62     1570.26      9.34 o 
   0   1   6       14.73       12.13      0.62 o 
   1   1   6     1499.09     1565.29      9.36 o 
   2   1   6      351.87      387.88      5.50 o 
   3   1   6       14.46       14.82      1.81 o 
   4   1   6       31.28       29.41      2.64 o 
   5   1   6        4.24       10.23      2.05 o 
  -5   2   6       24.13       31.12      3.07 o 
  -4   2   6        7.27        9.32      1.91 o 
  -3   2   6        3.85        8.26      1.46 o 
  -2   2   6      399.62      394.10      5.59 o 
  -1   2   6      550.85      626.24      5.90 o 
   0   2   6        8.17        8.56      0.74 o 
   1   2   6      551.10      626.73      5.93 o 
   2   2   6      399.69      391.20      5.59 o 
   3   2   6        3.87        7.91      1.34 o 
   4   2   6        7.30        4.81      1.86 o 
   5   2   6       24.09       25.31      2.90 o 
  -5   3   6        4.79        1.16      2.05 o 
  -4   3   6       87.18       86.70      3.92 o 
  -3   3   6      101.55      106.87      3.67 o 
  -2   3   6      112.16      102.84      3.06 o 
  -1   3   6      557.85      547.71      5.80 o 
   0   3   6     1397.41     1444.95     26.07 o 
   1   3   6      558.35      583.86      6.05 o 
   2   3   6      112.22      108.95      3.10 o 
   3   3   6      101.65      105.28      3.67 o 
   4   3   6       87.15       93.58      4.04 o 
   5   3   6        4.79        4.02      2.05 o 
  -5   4   6       11.29       10.45      2.56 o 
  -4   4   6       43.69       36.85      3.01 o 
  -3   4   6      170.51      167.42      4.61 o 
  -2   4   6        8.21        5.98      1.21 o 
  -1   4   6       21.32       19.43      1.37 o 
   0   4   6      396.77      422.30      5.54 o 
   1   4   6       21.46       19.43      1.42 o 
   2   4   6        8.18        7.05      1.29 o 
   3   4   6      170.76      160.31      4.69 o 
   4   4   6       43.66       51.66      3.09 o 
   5   4   6       11.35       -1.37      2.05 o 
  -4   5   6       46.49       44.75      3.09 o 
  -3   5   6        1.67        0.65      1.22 o 
  -2   5   6       13.56       13.67      1.45 o 
  -1   5   6      205.65      197.66      4.04 o 
   0   5   6      633.46      667.04     32.96 o 
   1   5   6      205.72      212.03      4.21 o 
   2   5   6       13.59       15.65      1.42 o 
   3   5   6        1.65        0.00      1.43 o 
   4   5   6       46.48       43.80      3.17 o 
  -4   6   6        6.87       11.30      1.83 o 
  -3   6   6       19.93       20.82      2.23 o 
  -2   6   6       52.89       54.94      2.61 o 
  -1   6   6      264.71      258.50      4.90 o 
   0   6   6       56.54       59.37      1.66 o 
   1   6   6      264.26      271.29      5.06 o 
   2   6   6       52.81       52.47      2.65 o 
   3   6   6       19.94       25.25      2.16 o 
   4   6   6        6.89        0.73      1.65 o 
  -4   7   6        1.39        1.54      1.54 o 
  -3   7   6      145.69      124.05      4.48 o 
  -2   7   6       15.57       20.12      2.02 o 
  -1   7   6       34.06       20.69      1.90 o 
   0   7   6       53.84       45.08      1.59 o 
   1   7   6       34.04       25.52      1.98 o 
   2   7   6       15.58       21.12      1.85 o 
   3   7   6      145.76      138.92      4.73 o 
   4   7   6        1.37        0.94      1.65 o 
  -4   8   6        4.63       -0.65      2.02 o 
  -3   8   6       36.17       36.58      2.93 o 
  -2   8   6       36.57       35.23      2.50 o 
  -1   8   6      162.78      159.86      4.48 o 
   0   8   6        0.94        0.39      0.75 o 
   1   8   6      162.77      176.52      4.66 o 
   2   8   6       36.65       31.56      2.68 o 
   3   8   6       36.21       45.26      2.93 o 
   4   8   6        4.63        2.97      1.99 o 
  -4   9   6        4.73        2.80      2.04 o 
  -3   9   6       24.28       21.95      2.52 o 
  -2   9   6       75.23       74.66      3.35 o 
  -1   9   6       38.99       35.27      2.37 o 
   0   9   6       97.27       89.85      5.82 o 
   1   9   6       38.96       35.89      2.53 o 
   2   9   6       75.20       71.21      3.73 o 
   3   9   6       24.28       24.37      2.53 o 
  -3  10   6       15.90       -0.95      1.69 o 
  -2  10   6       68.57       67.41      3.67 o 
  -1  10   6      172.44      198.16      5.52 o 
   0  10   6        3.00        0.42      0.92 o 
   1  10   6      172.48      200.26      5.73 o 
   2  10   6       68.37       71.86      3.84 o 
   3  10   6       15.93       -1.91      1.91 o 
  -3  11   6       11.13       -2.02      2.02 o 
  -2  11   6       26.85       25.84      2.66 o 
  -1  11   6       27.66       31.60      2.72 o 
   0  11   6      239.86      258.35      6.32 o 
   1  11   6       27.66       27.21      2.71 o 
   2  11   6       26.90       30.15      2.83 o 
   3  11   6       11.19       17.90      2.43 o 
  -2  12   6       25.01       33.97      3.10 o 
  -1  12   6       23.67       21.31      2.50 o 
   0  12   6        7.07        5.27      1.28 o 
   1  12   6       23.60       25.34      2.56 o 
   2  12   6       25.14       38.86      3.41 o 
  -1  13   6       17.14       16.74      2.88 o 
   0  13   6       10.55       11.29      1.77 o 
   1  13   6       17.16       19.46      2.53 o 
   1   0   7      166.69      156.93      2.22 o 
   2   0   7      208.07      222.30     14.71 o 
   3   0   7       90.48       92.16      5.51 o 
   4   0   7        4.30        2.14      1.22 o 
   5   0   7        0.68        0.17      1.47 o 
  -5   1   7       18.93       16.09      2.58 o 
  -4   1   7       44.61       48.93      3.22 o 
  -3   1   7      209.99      246.16      5.30 o 
  -2   1   7      341.72      339.81      5.30 o 
  -1   1   7      907.84      987.37      7.74 o 
   0   1   7      596.00      603.55      8.31 o 
   1   1   7      907.12      968.58      7.72 o 
   2   1   7      341.59      338.39      5.41 o 
   3   1   7      210.19      239.62      5.30 o 
   4   1   7       44.78       49.15      3.09 o 
   5   1   7       18.90       13.16      2.86 o 
  -5   2   7       31.27       38.63      3.55 o 
  -4   2   7       69.77       68.25      3.64 o 
  -3   2   7      283.38      303.69      5.91 o 
  -2   2   7      150.31      167.10      3.82 o 
  -1   2   7      264.47      280.42      4.32 o 
   0   2   7     1196.41     1231.02     20.53 o 
   1   2   7      264.75      291.73      4.38 o 
   2   2   7      150.41      158.71      3.75 o 
   3   2   7      283.17      291.65      5.89 o 
   4   2   7       69.75       70.40      3.72 o 
   5   2   7       31.31       33.72      3.44 o 
  -5   3   7        1.70        3.75      2.16 o 
  -4   3   7       94.48       95.32      4.12 o 
  -3   3   7       15.32       16.59      1.59 o 
  -2   3   7      107.13      130.38      3.58 o 
  -1   3   7      404.92      422.93      5.52 o 
   0   3   7      231.64      276.30      4.42 o 
   1   3   7      404.82      440.02      5.47 o 
   2   3   7      107.14      133.26      3.52 o 
   3   3   7       15.38       13.88      1.93 o 
   4   3   7       94.56       90.52      4.18 o 
   5   3   7        1.70        5.31      2.15 o 
  -5   4   7        4.40        9.47      2.23 o 
  -4   4   7        3.15        3.72      1.96 o 
  -3   4   7       37.55       37.68      2.66 o 
  -2   4   7      234.70      241.63      4.95 o 
  -1   4   7      322.14      341.83      5.18 o 
   0   4   7        0.14        0.10      0.51 o 
   1   4   7      322.46      369.90      5.44 o 
   2   4   7      234.53      258.25      5.05 o 
   3   4   7       37.71       35.25      2.64 o 
   4   4   7        3.17        3.74      1.81 o 
  -4   5   7       61.27       57.22      3.49 o 
  -3   5   7       27.69       23.95      2.20 o 
  -2   5   7       90.47       75.16      3.03 o 
  -1   5   7       44.80       45.25      2.12 o 
   0   5   7      581.71      631.50     22.28 o 
   1   5   7       44.91       44.32      2.15 o 
   2   5   7       90.63       87.46      3.26 o 
   3   5   7       27.69       32.18      2.44 o 
   4   5   7       61.33       64.69      3.65 o 
  -4   6   7        0.20       -0.30      1.77 o 
  -3   6   7      126.65      121.80      4.36 o 
  -2   6   7       55.19       52.85      2.65 o 
  -1   6   7      136.80      142.44      3.83 o 
   0   6   7      139.98      110.91      2.29 o 
   1   6   7      136.67      153.58      4.07 o 
   2   6   7       55.14       61.05      2.71 o 
   3   6   7      126.60      138.12      4.55 o 
   4   6   7        0.20        6.52      1.57 o 
  -4   7   7       19.28       18.30      2.47 o 
  -3   7   7       97.71       91.17      4.02 o 
  -2   7   7      114.10       -1.50      1.50 o 
  -1   7   7       30.71       24.23      1.91 o 
   0   7   7       62.26       58.61      4.00 o 
   1   7   7       30.77       32.27      2.25 o 
   2   7   7      114.20      145.29      4.54 o 
   3   7   7       97.55       98.06      4.13 o 
   4   7   7       19.24       14.71      3.02 o 
  -4   8   7        3.93       -2.08      2.08 o 
  -3   8   7       30.00       32.26      2.75 o 
  -2   8   7       33.93       38.83      2.68 o 
  -1   8   7      152.57      136.43      4.27 o 
   0   8   7       44.44       43.08      1.86 o 
   1   8   7      153.00      154.55      4.51 o 
   2   8   7       33.98       42.51      2.79 o 
   3   8   7       29.91       32.53      2.96 o 
   4   8   7        3.91        2.55      2.32 o 
  -3   9   7        5.05        7.97      2.18 o 
  -2   9   7      201.24      185.74      5.69 o 
  -1   9   7       50.11       49.52      2.74 o 
   0   9   7      202.22      203.71      3.94 o 
   1   9   7       50.23       50.55      2.90 o 
   2   9   7      201.12      196.76      5.83 o 
   3   9   7        5.08        8.61      2.08 o 
  -3  10   7        9.42        4.71      1.73 o 
  -2  10   7       23.29       21.98      2.64 o 
  -1  10   7       42.88       38.92      2.95 o 
   0  10   7       55.92       50.28      2.18 o 
   1  10   7       43.04       43.79      2.95 o 
   2  10   7       23.31       31.44      2.85 o 
   3  10   7        9.39        8.97      1.93 o 
  -2  11   7        4.41        3.42      2.00 o 
  -1  11   7       42.22       43.72      3.14 o 
   0  11   7        0.28        0.41      1.15 o 
   1  11   7       42.18       50.53      3.07 o 
   2  11   7        4.40        3.58      1.94 o 
  -2  12   7        1.21        2.88      2.15 o 
  -1  12   7       43.80       45.54      3.23 o 
   0  12   7       15.07       25.58      2.83 o 
   1  12   7       43.83       52.24      3.55 o 
   2  12   7        1.22        4.09      1.72 o 
  -1  13   7        0.44       -1.21      2.02 o 
   0  13   7      141.28      163.66      4.36 o 
   1  13   7        0.45        1.91      1.64 o 
   0   0   8     5746.39     5234.08    123.24 o 
   1   0   8     1592.90     1798.87     66.47 o 
   2   0   8      608.40      659.81     27.56 o 
   3   0   8        1.93        6.27      1.98 o 
   4   0   8        1.49        0.88      1.32 o 
   5   0   8        3.01        5.46      1.71 o 
  -5   1   8        2.39        0.51      2.15 o 
  -4   1   8       28.68       36.78      2.98 o 
  -3   1   8       23.79       21.99      2.10 o 
  -2   1   8      182.39      191.46      4.27 o 
  -1   1   8      110.88      134.25      3.15 o 
   0   1   8     1081.20     1224.77     14.27 o 
   1   1   8      111.00      123.87      3.11 o 
   2   1   8      182.28      180.86      4.17 o 
   3   1   8       23.85       22.42      2.18 o 
   4   1   8       28.68       36.16      3.09 o 
   5   1   8        2.38        2.23      2.02 o 
  -5   2   8        9.12       12.94      2.34 o 
  -4   2   8       20.24       21.49      2.42 o 
  -3   2   8        9.13       13.94      1.88 o 
  -2   2   8       38.78       39.11      2.14 o 
  -1   2   8      195.91      194.17      3.86 o 
   0   2   8        1.38        0.12      0.57 o 
   1   2   8      195.93      200.27      3.88 o 
   2   2   8       38.68       39.16      2.10 o 
   3   2   8        9.12       13.18      1.97 o 
   4   2   8       20.25       21.87      2.48 o 
   5   2   8        9.16       13.00      2.53 o 
  -4   3   8        7.79        7.61      1.96 o 
  -3   3   8       40.12       32.72      2.37 o 
  -2   3   8       86.13       83.72      3.10 o 
  -1   3   8      151.42      139.80      3.38 o 
   0   3   8      364.33      367.09      3.65 o 
   1   3   8      151.37      141.88      3.43 o 
   2   3   8       86.42       85.27      3.00 o 
   3   3   8       40.13       39.53      2.63 o 
   4   3   8        7.75        8.89      2.07 o 
  -4   4   8       17.90       21.58      2.58 o 
  -3   4   8      130.90      134.26      4.40 o 
  -2   4   8       23.08       26.56      1.94 o 
  -1   4   8       21.64       23.06      1.58 o 
   0   4   8        4.79        3.13      0.70 o 
   1   4   8       21.58       20.64      1.61 o 
   2   4   8       23.04       31.59      2.02 o 
   3   4   8      130.90      135.73      4.48 o 
   4   4   8       17.98       20.83      2.59 o 
  -4   5   8       31.14       29.15      2.79 o 
  -3   5   8       15.31       23.68      2.21 o 
  -2   5   8      186.09      195.32      4.75 o 
  -1   5   8      246.42      233.86      4.78 o 
   0   5   8       38.92       43.88      2.62 o 
   1   5   8      246.64      244.08      4.96 o 
   2   5   8      185.86      191.79      4.87 o 
   3   5   8       15.31       18.65      2.29 o 
   4   5   8       31.16       33.04      2.88 o 
  -4   6   8       11.38       11.68      2.15 o 
  -3   6   8       52.97       49.69      3.22 o 
  -2   6   8       79.55       70.26      3.21 o 
  -1   6   8      641.14      667.04      8.10 o 
   0   6   8        3.50        2.24      1.07 o 
   1   6   8      640.24      680.67      8.34 o 
   2   6   8       79.84       77.29      3.37 o 
   3   6   8       52.98       55.14      3.49 o 
   4   6   8       11.39       11.11      2.48 o 
  -4   7   8        0.76        1.97      1.88 o 
  -3   7   8      118.05      114.00      4.63 o 
  -2   7   8      137.02        0.22      1.49 o 
  -1   7   8       27.02       29.89      2.07 o 
   0   7   8      181.90      209.15      7.51 o 
   1   7   8       26.98       27.07      2.10 o 
   2   7   8      136.96      161.79      4.88 o 
   3   7   8      118.15      130.67      4.93 o 
   4   7   8        0.75       -1.97      1.97 o 
  -4   8   8        7.35        9.36      2.16 o 
  -3   8   8        5.10        6.06      1.88 o 
  -2   8   8      165.39      163.25      5.14 o 
  -1   8   8       43.05       38.30      2.53 o 
   0   8   8       36.10       35.83      1.78 o 
   1   8   8       42.95       46.70      2.84 o 
   2   8   8      165.14      172.55      5.26 o 
   3   8   8        5.09        6.38      1.75 o 
   4   8   8        7.37        6.27      2.00 o 
  -3   9   8       17.60       16.93      2.36 o 
  -2   9   8       16.16       13.31      2.10 o 
  -1   9   8       37.52       35.79      2.60 o 
   0   9   8       92.59      102.27      3.93 o 
   1   9   8       37.54       37.83      2.85 o 
   2   9   8       16.09       21.44      2.39 o 
   3   9   8       17.63       16.06      2.59 o 
  -3  10   8        0.34       -0.84      1.85 o 
  -2  10   8        0.59        2.50      1.48 o 
  -1  10   8       74.98       71.21      3.78 o 
   0  10   8        4.69        9.12      3.77 o 
   1  10   8       74.92       84.28      3.99 o 
   2  10   8        0.60        2.05      1.50 o 
   3  10   8        0.34       -0.84      2.02 o 
  -2  11   8       20.45       25.45      2.83 o 
  -1  11   8        0.55        1.03      1.62 o 
   0  11   8       64.33       67.56      2.73 o 
   1  11   8        0.54       -1.34      1.72 o 
   2  11   8       20.40       33.22      2.88 o 
  -2  12   8        2.14        2.10      2.00 o 
  -1  12   8       20.91       25.47      2.98 o 
   0  12   8        0.25        0.85      1.29 o 
   1  12   8       20.90       28.44      2.88 o 
   2  12   8        2.16        2.80      1.85 o 
   0  13   8        1.94        2.06      2.00 o 
   1   0   9       19.67       23.35      1.24 o 
   2   0   9      821.04      818.09     13.29 o 
   3   0   9      152.53      163.51      6.07 o 
   4   0   9       10.51        9.31      1.85 o 
   5   0   9        0.36       -0.87      2.07 o 
  -4   1   9      106.37      134.81      4.88 o 
  -3   1   9       48.78       53.71      2.88 o 
  -2   1   9       72.87       89.83      3.11 o 
  -1   1   9       96.07      102.27      2.97 o 
   0   1   9      286.47      295.23      3.30 o 
   1   1   9       95.70      104.21      3.04 o 
   2   1   9       72.85       93.68      3.21 o 
   3   1   9       48.78       45.60      2.74 o 
   4   1   9      106.53      122.69      4.82 o 
  -4   2   9       35.70       37.57      2.99 o 
  -3   2   9      472.87      538.68      8.10 o 
  -2   2   9       64.20       57.63      2.55 o 
  -1   2   9     1186.87     1170.26      9.73 o 
   0   2   9      501.50      518.62      7.46 o 
   1   2   9     1186.21     1153.70      9.68 o 
   2   2   9       64.14       53.61      2.58 o 
   3   2   9      473.05      496.08      8.16 o 
   4   2   9       35.64       40.61      2.99 o 
  -4   3   9       32.89       41.75      3.04 o 
  -3   3   9        8.88        9.12      1.73 o 
  -2   3   9       81.51       76.57      3.00 o 
  -1   3   9      144.02      141.13      3.57 o 
   0   3   9      166.19      176.62      3.56 o 
   1   3   9      143.84      141.34      3.64 o 
   2   3   9       81.39       81.76      3.13 o 
   3   3   9        8.91        9.98      1.81 o 
   4   3   9       32.95       33.44      3.03 o 
  -4   4   9       23.70       25.07      2.63 o 
  -3   4   9        4.60        3.56      1.59 o 
  -2   4   9       58.61       58.56      2.76 o 
  -1   4   9      171.27      183.00      4.20 o 
   0   4   9      578.87      548.93      9.76 o 
   1   4   9      170.76      183.38      4.31 o 
   2   4   9       58.35       58.06      2.71 o 
   3   4   9        4.59        7.88      1.65 o 
   4   4   9       23.74       27.46      2.77 o 
  -4   5   9        9.99        6.94      2.02 o 
  -3   5   9       86.40       91.99      3.99 o 
  -2   5   9       25.24       20.46      2.02 o 
  -1   5   9       91.15       93.76      3.24 o 
   0   5   9      440.00      465.04      4.63 o 
   1   5   9       91.24      106.33      3.45 o 
   2   5   9       25.30       27.37      2.09 o 
   3   5   9       86.52      101.38      4.18 o 
   4   5   9       10.02        7.13      2.26 o 
  -4   6   9        6.02        4.18      2.02 o 
  -3   6   9       92.26       95.98      4.18 o 
  -2   6   9       12.19       11.36      1.75 o 
  -1   6   9      127.09      126.75      3.95 o 
   0   6   9      108.12      120.33      2.64 o 
   1   6   9      127.13      132.03      4.01 o 
   2   6   9       12.08       13.85      1.96 o 
   3   6   9       92.06       -1.47      1.72 o 
   4   6   9        6.05        2.59      2.16 o 
  -4   7   9       53.62       53.56      3.87 o 
  -3   7   9        2.28        3.37      1.75 o 
  -2   7   9       62.45       80.24      3.62 o 
  -1   7   9       31.87       34.12      2.31 o 
   0   7   9       69.01       73.89      2.26 o 
   1   7   9       31.94       33.46      2.40 o 
   2   7   9       62.39       74.22      3.60 o 
   3   7   9        2.25        4.37      1.73 o 
   4   7   9       53.51       61.64      3.97 o 
  -3   8   9       10.26        8.54      1.85 o 
  -2   8   9      129.52      119.06      4.52 o 
  -1   8   9       59.91       56.60      3.08 o 
   0   8   9      217.46      212.49      5.22 o 
   1   8   9       59.94       67.82      3.35 o 
   2   8   9      129.95      144.34      4.97 o 
   3   8   9       10.26       11.30      2.16 o 
  -3   9   9        8.92       10.28      1.99 o 
  -2   9   9        9.20        6.01      2.04 o 
  -1   9   9      112.28      120.17      4.47 o 
   0   9   9      206.24      216.38      4.13 o 
   1   9   9      112.38      119.20      4.58 o 
   2   9   9        9.19        7.72      2.00 o 
   3   9   9        8.97       10.49      2.16 o 
  -3  10   9        1.02        1.56      1.77 o 
  -2  10   9        2.48        3.50      1.73 o 
  -1  10   9       58.65       55.51      3.33 o 
   0  10   9       19.44       21.54      2.18 o 
   1  10   9       58.78       61.66      3.75 o 
   2  10   9        2.49        4.42      2.00 o 
   3  10   9        1.03       -1.38      2.07 o 
  -2  11   9        7.85        8.27      2.45 o 
  -1  11   9        1.21       -1.94      1.94 o 
   0  11   9        1.48        2.11      1.27 o 
   1  11   9        1.21       -0.16      1.80 o 
   2  11   9        7.85        7.64      2.29 o 
  -1  12   9       35.90       43.11      3.33 o 
   0  12   9        0.03        2.22      1.39 o 
   1  12   9       35.88       52.77      3.57 o 
   0   0  10      187.06      147.18      2.50 o 
   1   0  10      405.17      416.99      4.35 o 
   2   0  10      317.39      282.57      8.42 o 
   3   0  10      288.12      261.96      5.68 o 
   4   0  10       88.85       87.40      4.67 o 
  -4   1  10       34.99       46.37      3.30 o 
  -3   1  10        3.65        3.67      1.53 o 
  -2   1  10      172.90      163.69      4.34 o 
  -1   1  10      171.78      165.80      3.93 o 
   0   1  10      305.97      303.31      3.56 o 
   1   1  10      171.88      168.27      3.95 o 
   2   1  10      173.05      155.74      4.34 o 
   3   1  10        3.67        2.90      1.48 o 
   4   1  10       34.96       40.39      3.18 o 
  -4   2  10        3.49        2.05      2.23 o 
  -3   2  10      124.23      122.12      4.39 o 
  -2   2  10       19.05       12.59      1.78 o 
  -1   2  10      205.88      198.81      4.39 o 
   0   2  10       64.65       65.92      1.74 o 
   1   2  10      205.93      206.25      4.45 o 
   2   2  10       19.00       16.57      1.81 o 
   3   2  10      124.24      126.26      4.41 o 
   4   2  10        3.49        5.62      2.27 o 
  -4   3  10       11.58       14.40      2.23 o 
  -3   3  10      103.25      107.98      4.14 o 
  -2   3  10       28.56       23.98      2.13 o 
  -1   3  10       64.42       64.11      2.62 o 
   0   3  10       83.58       70.62      1.90 o 
   1   3  10       64.40       60.71      2.58 o 
   2   3  10       28.54       25.90      2.09 o 
   3   3  10      103.29       99.73      4.18 o 
   4   3  10       11.54       13.27      2.32 o 
  -4   4  10        6.82        4.63      2.31 o 
  -3   4  10       11.87       16.87      2.15 o 
  -2   4  10      150.82      141.68      4.34 o 
  -1   4  10      144.17      147.47      4.00 o 
   0   4  10      626.72      608.42      5.33 o 
   1   4  10      144.31      158.43      4.07 o 
   2   4  10      151.10      147.81      4.43 o 
   3   4  10       11.83       -1.51      1.54 o 
   4   4  10        6.78        6.68      2.23 o 
  -4   5  10        6.03        6.89      2.20 o 
  -3   5  10        2.84        0.13      1.85 o 
  -2   5  10       58.91       58.03      3.05 o 
  -1   5  10      115.57      111.34      3.66 o 
   0   5  10       25.59       34.57      3.26 o 
   1   5  10      115.43      117.31      3.87 o 
   2   5  10       58.90       69.21      3.20 o 
   3   5  10        2.85        3.95      1.83 o 
   4   5  10        6.03        5.00      2.47 o 
  -4   6  10        5.76        4.68      1.96 o 
  -3   6  10       51.36       64.41      3.57 o 
  -2   6  10       24.54       23.58      2.21 o 
  -1   6  10      296.54      280.80      5.96 o 
   0   6  10      154.72      154.15      3.07 o 
   1   6  10      296.40      291.86      6.15 o 
   2   6  10       24.37       29.68      2.31 o 
   3   6  10       51.44        1.80      1.53 o 
   4   6  10        5.72        9.24      2.10 o 
  -4   7  10       12.04       18.57      2.77 o 
  -3   7  10        4.55        3.07      1.81 o 
  -2   7  10      129.76      130.38      4.49 o 
  -1   7  10      158.85      162.39      4.66 o 
   0   7  10      437.65      432.66     10.71 o 
   1   7  10      158.68      159.82      4.72 o 
   2   7  10      129.78      132.96      4.70 o 
   3   7  10        4.56        3.98      1.78 o 
  -3   8  10       39.21       31.37      3.07 o 
  -2   8  10       18.22       23.11      2.42 o 
  -1   8  10       25.15       18.37      2.04 o 
   0   8  10       74.66       74.22      6.37 o 
   1   8  10       25.03       14.85      2.39 o 
   2   8  10       18.12       14.52      2.42 o 
   3   8  10       39.18       37.49      3.12 o 
  -3   9  10       18.80       20.52      2.66 o 
  -2   9  10       50.50       50.16      3.33 o 
  -1   9  10       34.80       31.41      2.83 o 
   0   9  10      206.50      193.71      3.94 o 
   1   9  10       34.83       36.71      2.98 o 
   2   9  10       50.60       57.98      3.52 o 
   3   9  10       18.78       21.60      2.67 o 
  -2  10  10        5.20        7.27      2.15 o 
  -1  10  10       15.09       11.95      2.20 o 
   0  10  10        2.51       -0.71      1.27 o 
   1  10  10       15.01       13.30      2.29 o 
   2  10  10        5.22        9.99      2.21 o 
  -2  11  10       15.14       22.28      2.40 o 
  -1  11  10       23.31       20.85      2.72 o 
   0  11  10       33.38       29.11      2.06 o 
   1  11  10       23.28       24.10      2.66 o 
   2  11  10       15.17       15.99      2.75 o 
  -1  12  10        0.94       -1.85      1.85 o 
   0  12  10        0.32        2.30      2.37 o 
   1  12  10        0.94        0.17      1.81 o 
   1   0  11      185.22      189.79      3.20 o 
   2   0  11       87.65       90.18      2.43 o 
   3   0  11       43.09       53.76      2.21 o 
   4   0  11       43.99       50.39      4.92 o 
  -4   1  11       22.05       35.93      3.12 o 
  -3   1  11        7.49        5.86      1.75 o 
  -2   1  11       45.21       52.30      2.84 o 
  -1   1  11      178.53      169.29      4.22 o 
   0   1  11      234.73      240.22      3.40 o 
   1   1  11      179.01      168.89      4.23 o 
   2   1  11       45.04       48.05      2.69 o 
   3   1  11        7.51        6.51      1.80 o 
   4   1  11       22.01       21.50      3.18 o 
  -4   2  11       70.06       73.03      4.32 o 
  -3   2  11       35.79       30.91      2.45 o 
  -2   2  11      293.62      302.34      6.09 o 
  -1   2  11       13.81       14.83      1.66 o 
   0   2  11      426.01      420.78      5.24 o 
   1   2  11       13.87       15.42      1.66 o 
   2   2  11      293.24      293.41      6.05 o 
   3   2  11       35.80       22.60      2.58 o 
   4   2  11       70.02       77.19      4.30 o 
  -4   3  11        5.63        7.99      2.23 o 
  -3   3  11       61.94       71.43      3.57 o 
  -2   3  11       56.28       52.15      2.87 o 
  -1   3  11      231.64      228.39      4.97 o 
   0   3  11        3.04        8.16      0.92 o 
   1   3  11      231.03      220.86      5.01 o 
   2   3  11       56.59       52.85      2.90 o 
   3   3  11       61.99       69.55      3.55 o 
   4   3  11        5.65       11.03      2.10 o 
  -4   4  11       53.01       58.71      3.78 o 
  -3   4  11       68.28       83.13      3.97 o 
  -2   4  11      193.37      183.41      5.06 o 
  -1   4  11      102.97      100.53      3.47 o 
   0   4  11       27.10       25.76      1.61 o 
   1   4  11      103.30       92.27      3.39 o 
   2   4  11      193.19      193.15      5.21 o 
   3   4  11       68.28       -1.77      1.77 o 
   4   4  11       53.09       58.25      3.79 o 
  -4   5  11        5.20        5.17      2.13 o 
  -3   5  11       13.97       23.41      2.37 o 
  -2   5  11      307.78      323.72      6.71 o 
  -1   5  11      152.21      148.45      4.34 o 
   0   5  11      689.49      685.47     22.77 o 
   1   5  11      152.02      134.77      4.23 o 
   2   5  11      308.12      330.27      6.97 o 
   3   5  11       13.98       22.44      2.51 o 
   4   5  11        5.19        8.05      2.05 o 
  -4   6  11       33.03       41.02      3.49 o 
  -3   6  11        0.25       -1.16      1.61 o 
  -2   6  11       38.31       31.08      2.66 o 
  -1   6  11       48.29       43.59      2.69 o 
   0   6  11      147.78      164.11      3.33 o 
   1   6  11       48.28       40.38      2.71 o 
   2   6  11       38.19       30.23      2.58 o 
   3   6  11        0.26       -1.85      1.85 o 
   4   6  11       32.90       44.04      3.68 o 
  -3   7  11       19.98       22.98      2.48 o 
  -2   7  11       22.70       20.50      2.37 o 
  -1   7  11      161.98      154.83      4.82 o 
   0   7  11        3.02        2.25      1.06 o 
   1   7  11      162.19      159.65      4.96 o 
   2   7  11       22.69       25.12      2.45 o 
   3   7  11       20.01       23.10      2.72 o 
  -3   8  11       24.73       23.10      2.66 o 
  -2   8  11       39.96       43.05      2.96 o 
  -1   8  11        2.83        0.91      1.72 o 
   0   8  11        0.24       -0.37      1.04 o 
   1   8  11        2.78        4.66      1.45 o 
   2   8  11       39.97       45.94      3.22 o 
   3   8  11       24.86       27.95      3.06 o 
  -3   9  11       21.82       26.69      2.74 o 
  -2   9  11        8.79        8.40      1.99 o 
  -1   9  11       42.83       44.68      3.06 o 
   0   9  11        6.24        5.23      1.31 o 
   1   9  11       42.97       41.42      3.23 o 
   2   9  11        8.87        9.98      2.15 o 
   3   9  11       21.77       23.51      3.18 o 
  -2  10  11       18.67       27.69      2.80 o 
  -1  10  11       27.71       27.32      2.69 o 
   0  10  11       51.93       56.89      2.54 o 
   1  10  11       27.67       29.84      2.95 o 
   2  10  11       18.69       24.99      2.96 o 
  -1  11  11      108.82      124.72      5.25 o 
   0  11  11       18.15       22.78      2.04 o 
   1  11  11      108.66      124.02      5.41 o 
   0   0  12        5.54        2.14      0.80 o 
   1   0  12        2.07        0.08      0.94 o 
   2   0  12       85.23       83.19      2.49 o 
   3   0  12      132.28      147.13      6.58 o 
   4   0  12        7.10       11.30      1.86 o 
  -4   1  12        5.99        7.30      2.23 o 
  -3   1  12        2.31        5.06      1.72 o 
  -2   1  12      116.01      123.68      4.15 o 
  -1   1  12        6.67        7.94      1.43 o 
   0   1  12        1.12        2.66      0.75 o 
   1   1  12        6.62        5.51      1.43 o 
   2   1  12      115.88      114.19      4.04 o 
   3   1  12        2.32        5.09      1.67 o 
   4   1  12        6.02        3.99      2.42 o 
  -4   2  12        5.88       12.38      2.26 o 
  -3   2  12      130.10      147.24      4.89 o 
  -2   2  12       47.44       56.11      3.03 o 
  -1   2  12       25.81       23.70      1.96 o 
   0   2  12      333.95      306.88      9.31 o 
   1   2  12       25.91       23.19      2.10 o 
   2   2  12       47.29       54.41      2.92 o 
   3   2  12      130.08      135.11      4.81 o 
   4   2  12        5.88        6.32      2.43 o 
  -4   3  12        0.80        1.30      1.94 o 
  -3   3  12       40.63       51.85      3.22 o 
  -2   3  12        5.55        4.65      1.75 o 
  -1   3  12      244.14      226.96      5.33 o 
   0   3  12       72.94       66.87      2.12 o 
   1   3  12      244.12      230.56      5.42 o 
   2   3  12        5.59        5.93      1.64 o 
   3   3  12       40.70       36.13      3.07 o 
   4   3  12        0.83        0.00      2.21 o 
  -4   4  12       12.02       17.01      2.74 o 
  -3   4  12       19.41       19.10      2.53 o 
  -2   4  12       34.00       30.15      2.63 o 
  -1   4  12      254.24      225.67      5.50 o 
   0   4  12       57.17       64.44      2.10 o 
   1   4  12      253.74      247.91      5.64 o 
   2   4  12       34.09       39.34      2.76 o 
   3   4  12       19.25       20.34      2.59 o 
   4   4  12       11.98       15.24      2.45 o 
  -4   5  12        2.22        0.35      1.88 o 
  -3   5  12       20.44       19.47      2.53 o 
  -2   5  12       16.38       16.89      2.36 o 
  -1   5  12       32.99       35.26      2.52 o 
   0   5  12      503.52      499.96     14.94 o 
   1   5  12       32.94       31.58      2.48 o 
   2   5  12       16.32       18.59      2.32 o 
   3   5  12       20.47       20.45      2.59 o 
   4   5  12        2.19        6.47      2.07 o 
  -3   6  12       16.62       12.03      2.53 o 
  -2   6  12       34.72       31.68      2.58 o 
  -1   6  12      103.43      106.57      4.09 o 
   0   6  12        0.04        0.70      0.96 o 
   1   6  12      103.52      106.07      4.09 o 
   2   6  12       34.77       31.82      2.79 o 
   3   6  12       16.59       13.62      2.45 o 
  -3   7  12        9.72       14.29      2.51 o 
  -2   7  12        7.69        4.61      1.77 o 
  -1   7  12       10.56        9.79      1.85 o 
   0   7  12      225.26      219.19     13.01 o 
   1   7  12       10.54        9.95      1.97 o 
   2   7  12        7.76        7.72      1.80 o 
   3   7  12        9.78       12.59      2.37 o 
  -3   8  12        0.83        0.51      1.80 o 
  -2   8  12        2.83        2.39      1.78 o 
  -1   8  12        6.74        3.42      1.78 o 
   0   8  12       55.60       52.07      5.16 o 
   1   8  12        6.75        6.86      1.69 o 
   2   8  12        2.83        0.45      1.92 o 
   3   8  12        0.84        0.86      2.00 o 
  -2   9  12       46.32       59.32      3.76 o 
  -1   9  12       27.65       30.03      2.79 o 
   0   9  12       60.64       55.76      6.80 o 
   1   9  12       27.60       27.43      2.95 o 
   2   9  12       46.26       50.54      3.49 o 
  -2  10  12       22.58       24.45      3.09 o 
  -1  10  12       18.23       21.74      2.56 o 
   0  10  12        9.49        8.33      1.56 o 
   1  10  12       18.26       22.12      2.79 o 
   2  10  12       22.69       28.17      2.98 o 
  -1  11  12        1.26        0.70      1.78 o 
   0  11  12        0.65        3.58      1.94 o 
   1  11  12        1.30        1.91      2.12 o 
   1   0  13      118.41      112.33      6.35 o 
   2   0  13        3.71        5.62      1.35 o 
   3   0  13        5.11        7.78      1.97 o 
   4   0  13       16.45       23.69      3.93 o 
  -4   1  13       18.07        0.51      2.07 o 
  -3   1  13       30.78       43.45      2.98 o 
  -2   1  13       71.23       65.77      3.43 o 
  -1   1  13      122.23      138.04      4.16 o 
   0   1  13       24.08       22.46      1.31 o 
   1   1  13      122.56      120.75      4.08 o 
   2   1  13       71.11       59.76      3.33 o 
   3   1  13       30.86       40.25      2.98 o 
   4   1  13       18.16       25.19      2.94 o 
  -4   2  13       18.68       20.93      3.01 o 
  -3   2  13       47.60       50.25      3.46 o 
  -2   2  13       15.51       13.40      2.02 o 
  -1   2  13       69.31       56.45      3.01 o 
   0   2  13      643.36      613.04      5.84 o 
   1   2  13       69.10       61.51      3.13 o 
   2   2  13       15.43        8.10      1.81 o 
   3   2  13       47.57       50.26      3.52 o 
   4   2  13       18.74       21.06      2.85 o 
  -4   3  13       70.37       77.13      4.61 o 
  -3   3  13        0.84       -1.43      1.86 o 
  -2   3  13       43.91       51.37      3.07 o 
  -1   3  13      341.93      332.07      6.63 o 
   0   3  13       23.53       24.23      1.53 o 
   1   3  13      342.00      336.56      6.64 o 
   2   3  13       44.01       53.96      3.07 o 
   3   3  13        0.85        2.74      1.70 o 
   4   3  13       70.38       81.26      4.67 o 
  -3   4  13       48.26       52.57      3.46 o 
  -2   4  13      354.79      360.76      7.54 o 
  -1   4  13       16.38       17.16      2.20 o 
   0   4  13       53.68       47.10      4.13 o 
   1   4  13       16.35       18.57      2.29 o 
   2   4  13      354.70      345.97      7.46 o 
   3   4  13       48.30       56.60      3.62 o 
  -3   5  13       88.58       96.62      4.71 o 
  -2   5  13       29.01       26.22      2.66 o 
  -1   5  13      209.44      204.70      5.58 o 
   0   5  13       83.75       86.38      2.62 o 
   1   5  13      209.04      205.11      5.56 o 
   2   5  13       29.07       25.41      2.44 o 
   3   5  13       88.60      101.05      4.61 o 
  -3   6  13       30.73       32.70      3.12 o 
  -2   6  13       24.88       24.98      2.47 o 
  -1   6  13       61.28       56.56      3.30 o 
   0   6  13        0.04        1.38      2.70 o 
   1   6  13       61.22       57.76      3.48 o 
   2   6  13       24.76       24.26      2.52 o 
   3   6  13       30.69       38.85      3.36 o 
  -3   7  13       26.06       33.53      3.15 o 
  -2   7  13       10.26        9.61      1.88 o 
  -1   7  13       15.95       12.99      2.18 o 
   0   7  13        3.72        3.56      2.89 o 
   1   7  13       15.93       14.80      2.13 o 
   2   7  13       10.29       11.44      2.24 o 
   3   7  13       25.99       31.85      3.14 o 
  -2   8  13       22.01       21.89      2.67 o 
  -1   8  13       60.82       62.45      3.71 o 
   0   8  13        7.55        8.13      1.69 o 
   1   8  13       60.75       65.70      3.65 o 
   2   8  13       22.00       24.19      2.75 o 
  -2   9  13        7.42        8.24      2.23 o 
  -1   9  13        5.66        6.70      2.05 o 
   0   9  13       44.85       52.78      2.48 o 
   1   9  13        5.66        7.03      2.18 o 
   2   9  13        7.40        5.90      2.58 o 
  -1  10  13       17.25       19.13      2.85 o 
   0  10  13        6.81        4.18      1.40 o 
   1  10  13       17.22       19.86      2.85 o 
   0   0  14       15.96       15.68      1.32 o 
   1   0  14        5.11        3.02      1.20 o 
   2   0  14      150.81      161.76      3.65 o 
   3   0  14       23.01       20.90      2.63 o 
   4   0  14        2.38        3.32      2.20 o 
  -4   1  14       12.20       12.27      2.53 o 
  -3   1  14       11.19       13.05      2.61 o 
  -2   1  14      194.54      196.43      5.51 o 
  -1   1  14      222.04      221.55      5.60 o 
   0   1  14        5.72        6.10      1.25 o 
   1   1  14      221.69      218.90      5.53 o 
   2   1  14      194.55      192.83      5.57 o 
   3   1  14       11.18        9.15      2.32 o 
  -3   2  14       59.39       63.96      3.90 o 
  -2   2  14       46.53       46.87      3.17 o 
  -1   2  14      101.86       95.43      3.90 o 
   0   2  14        7.39        5.09      1.28 o 
   1   2  14      101.97       95.60      3.90 o 
   2   2  14       46.51       50.19      3.14 o 
   3   2  14       59.42       62.11      4.03 o 
  -3   3  14        5.34        6.68      2.05 o 
  -2   3  14      226.03      233.00      6.22 o 
  -1   3  14       18.28       15.34      2.04 o 
   0   3  14       94.23       85.87      6.13 o 
   1   3  14       18.19       18.00      2.18 o 
   2   3  14      225.72      220.00      6.12 o 
   3   3  14        5.40        9.77      2.04 o 
  -3   4  14       13.65        5.94      2.51 o 
  -2   4  14        6.32        6.36      1.89 o 
  -1   4  14       83.30       83.89      3.77 o 
   0   4  14      396.38      376.42     12.16 o 
   1   4  14       83.24       83.17      3.70 o 
   2   4  14        6.36        7.35      1.80 o 
   3   4  14       13.62       15.87      2.43 o 
  -3   5  14        1.22        2.59      1.85 o 
  -2   5  14      139.86      145.31      5.19 o 
  -1   5  14      168.52      168.22      5.25 o 
   0   5  14      256.14      251.19      5.38 o 
   1   5  14      168.49      161.88      5.14 o 
   2   5  14      139.97      153.28      5.24 o 
   3   5  14        1.21       -0.32      2.10 o 
  -3   6  14       10.58       12.67      2.16 o 
  -2   6  14       16.92       18.97      2.53 o 
  -1   6  14      327.43      321.87      7.49 o 
   0   6  14        2.71        1.26      1.07 o 
   1   6  14      327.24      333.19      7.62 o 
   2   6  14       16.94       24.43      2.66 o 
   3   6  14       10.63        9.17      2.66 o 
  -2   7  14       16.56       15.18      2.31 o 
  -1   7  14        3.08        1.00      1.97 o 
   0   7  14        0.12       -1.64      2.24 o 
   1   7  14        3.09        4.34      1.81 o 
   2   7  14       16.70       13.21      2.58 o 
  -2   8  14        7.04        2.66      1.70 o 
  -1   8  14       19.63       22.74      2.63 o 
   0   8  14       41.15       45.13      2.26 o 
   1   8  14       19.70       22.36      2.51 o 
   2   8  14        7.02       10.83      2.40 o 
  -1   9  14        5.54        3.95      1.89 o 
   0   9  14        2.37        2.54      1.35 o 
   1   9  14        5.56        7.91      1.94 o 
   0  10  14       34.32       40.69      2.39 o 
   1   0  15       22.57       21.05      1.68 o 
   2   0  15       20.85       16.88      1.86 o 
   3   0  15        0.62        0.18      1.31 o 
  -3   1  15       13.48       11.38      2.36 o 
  -2   1  15       24.21       24.47      2.69 o 
  -1   1  15      183.36      172.52      5.22 o 
   0   1  15       35.64       43.24      1.95 o 
   1   1  15      183.62      157.57      5.16 o 
   2   1  15       24.24       23.64      2.69 o 
   3   1  15       13.54       13.02      2.42 o 
  -3   2  15       22.94       26.68      2.94 o 
  -2   2  15       21.05       21.25      2.37 o 
  -1   2  15        4.78        2.48      1.59 o 
   0   2  15      428.90      417.77      9.11 o 
   1   2  15        4.80        3.37      1.61 o 
   2   2  15       21.03       20.26      2.42 o 
   3   2  15       22.93       27.16      2.85 o 
  -3   3  15       37.36       39.96      3.23 o 
  -2   3  15        8.31        6.59      2.24 o 
  -1   3  15       54.52       56.66      3.06 o 
   0   3  15      200.96      195.20      3.85 o 
   1   3  15       54.63       52.21      3.14 o 
   2   3  15        8.31       10.99      2.00 o 
   3   3  15       37.36       34.03      3.15 o 
  -3   4  15        4.25        4.30      2.04 o 
  -2   4  15       22.22       22.73      2.59 o 
  -1   4  15        5.06        2.39      1.83 o 
   0   4  15       20.85       23.76      1.65 o 
   1   4  15        5.08        5.57      1.59 o 
   2   4  15       22.33       20.66      2.53 o 
   3   4  15        4.28        5.82      2.07 o 
  -3   5  15       20.17       18.65      2.94 o 
  -2   5  15        7.79        6.78      2.10 o 
  -1   5  15       19.70       21.55      2.37 o 
   0   5  15        3.14        2.66      1.41 o 
   1   5  15       19.73       23.14      2.37 o 
   2   5  15        7.80        5.90      2.00 o 
   3   5  15       20.14       19.62      2.80 o 
  -2   6  15       19.35       21.26      2.55 o 
  -1   6  15        8.60        6.97      2.13 o 
   0   6  15       35.87       35.44      3.06 o 
   1   6  15        8.66        9.61      2.20 o 
   2   6  15       19.38       21.53      2.56 o 
  -2   7  15        1.11        2.48      1.85 o 
  -1   7  15       57.29       54.71      3.51 o 
   0   7  15        2.04       -0.29      1.19 o 
   1   7  15       57.28       53.34      3.62 o 
   2   7  15        1.10        0.49      1.75 o 
  -2   8  15       34.42       31.72      3.18 o 
  -1   8  15        5.25        5.54      2.10 o 
   0   8  15        4.56        5.82      1.36 o 
   1   8  15        5.25        5.06      2.00 o 
  -1   9  15        2.59        4.87      1.89 o 
   0   9  15        8.31       11.41      1.47 o 
   1   9  15        2.58       -1.22      1.99 o 
   0   0  16       59.36       54.87      2.30 o 
   1   0  16       52.50       52.16      2.29 o 
   2   0  16       87.61       88.75      2.93 o 
   3   0  16       28.20       27.41      2.16 o 
  -3   1  16        9.12       12.60      2.32 o 
  -2   1  16       59.67       57.58      3.65 o 
  -1   1  16      104.77      100.40      4.34 o 
   0   1  16        8.68        3.60      1.14 o 
   1   1  16      104.78      105.20      4.34 o 
   2   1  16       59.59       58.75      3.59 o 
   3   1  16        9.13       10.50      2.21 o 
  -3   2  16       13.75       17.44      2.51 o 
  -2   2  16        4.55        4.85      1.81 o 
  -1   2  16       16.24       15.76      2.20 o 
   0   2  16        7.55        8.10      1.28 o 
   1   2  16       16.19       14.18      2.02 o 
   2   2  16        4.55        3.55      1.85 o 
   3   2  16       13.76       14.51      2.59 o 
  -3   3  16        0.07       -1.81      1.81 o 
  -2   3  16        5.73        4.80      1.96 o 
  -1   3  16       18.98       17.09      2.28 o 
   0   3  16       23.91       18.62      1.62 o 
   1   3  16       19.03       18.26      2.24 o 
   2   3  16        5.76        2.86      1.70 o 
   3   3  16        0.07        0.00      1.97 o 
  -3   4  16        9.83        9.99      2.59 o 
  -2   4  16        6.79       10.37      1.91 o 
  -1   4  16        4.20        6.27      1.92 o 
   0   4  16       16.20       10.23      1.39 o 
   1   4  16        4.16        8.29      1.46 o 
   2   4  16        6.78        6.22      1.89 o 
  -2   5  16        7.96        6.41      2.07 o 
  -1   5  16       20.95       15.71      2.61 o 
   0   5  16        6.28        4.40      3.25 o 
   1   5  16       21.01       21.11      2.56 o 
   2   5  16        7.91        4.52      2.12 o 
  -2   6  16       20.51       16.57      2.74 o 
  -1   6  16        9.45        5.58      1.97 o 
   0   6  16       45.29       47.40      2.39 o 
   1   6  16        9.39       10.28      1.94 o 
   2   6  16       20.57       21.03      2.66 o 
  -2   7  16       10.55       14.22      2.21 o 
  -1   7  16       15.37       15.69      2.50 o 
   0   7  16       10.83       12.14      1.39 o 
   1   7  16       15.39       18.19      2.55 o 
  -1   8  16        3.66        8.64      1.81 o 
   0   8  16        0.00       -0.73      1.19 o 
   1   8  16        3.66        7.80      2.23 o 
   1   0  17       30.86       36.09      2.01 o 
   2   0  17       17.58       18.72      4.00 o 
   3   0  17       11.19       16.33      2.90 o 
  -2   1  17        4.34        0.32      2.07 o 
  -1   1  17       25.38       17.23      2.44 o 
   0   1  17        0.40        0.56      1.00 o 
   1   1  17       25.30       17.70      2.63 o 
   2   1  17        4.31        0.94      1.85 o 
  -2   2  17       13.74       11.52      2.36 o 
  -1   2  17       25.27       32.14      2.52 o 
   0   2  17        0.02        0.43      1.02 o 
   1   2  17       25.23       23.05      2.63 o 
   2   2  17       13.78        9.04      2.50 o 
  -2   3  17        6.11        4.34      2.10 o 
  -1   3  17       38.63       44.91      3.20 o 
   0   3  17        0.81        1.57      1.15 o 
   1   3  17       38.66       37.89      2.91 o 
   2   3  17        6.03       10.83      2.10 o 
  -2   4  17        3.26        4.63      1.97 o 
  -1   4  17        8.41        8.26      2.02 o 
   0   4  17       25.56       25.24      1.85 o 
   1   4  17        8.38        4.92      2.16 o 
   2   4  17        3.29        2.16      1.91 o 
  -2   5  17        1.69        2.05      1.73 o 
  -1   5  17       10.62        9.53      1.83 o 
   0   5  17        1.88        4.04      1.24 o 
   1   5  17       10.60       13.86      1.93 o 
   2   5  17        1.68        4.63      1.81 o 
  -1   6  17       10.89        5.14      2.31 o 
   0   6  17        3.21        2.98      2.92 o 
   1   6  17       10.89       10.14      2.42 o 
  -1   7  17        0.58        0.70      1.80 o 
   0   7  17        2.87        1.71      1.86 o 
   1   7  17        0.58        1.92      1.75 o 
   0   0  18        0.60        1.73      1.10 o 
   1   0  18        5.24        5.32      1.45 o 
   2   0  18        8.46        9.29      1.66 o 
  -2   1  18       11.29       11.52      2.37 o 
  -1   1  18       14.14       14.55      2.42 o 
   0   1  18        0.00       -1.14      1.14 o 
   1   1  18       14.07       13.19      2.39 o 
   2   1  18       11.25       12.92      2.24 o 
  -2   2  18        2.40        6.59      1.88 o 
  -1   2  18        7.10        7.21      2.02 o 
   0   2  18        7.48       11.14      1.61 o 
   1   2  18        7.14        6.90      1.81 o 
   2   2  18        2.38        5.77      1.97 o 
  -2   3  18        1.11        0.86      1.78 o 
  -1   3  18        2.00        2.40      1.81 o 
   0   3  18        0.80       -0.67      2.42 o 
   1   3  18        1.98        0.32      1.81 o 
   2   3  18        1.11        0.52      1.91 o 
  -1   4  18        3.13        4.10      1.81 o 
   0   4  18       22.42       26.74      2.03 o 
   1   4  18        3.13        2.31      2.04 o 
  -1   5  18        0.28       -0.84      1.91 o 
   0   5  18        1.38       -0.55      1.32 o 
   1   5  18        0.29       -0.86      1.88 o 
   0   6  18        0.23        1.03      1.21 o 
   1   0  19        6.29        9.81      1.48 o 
  -1   1  19        1.50       -0.16      2.15 o 
   0   1  19        4.55        2.64      1.50 o 
   1   1  19        1.51        4.50      1.85 o 
  -1   2  19        1.17        1.00      1.59 o 
   0   2  19       65.60       72.57      2.85 o 
   1   2  19        1.17        0.00      1.80 o 
  -1   3  19       21.61       27.98      2.87 o 
   0   3  19        0.02       -0.30      2.01 o 
   1   3  19       21.63       22.71      2.90 o 
   0   4  19        2.23        5.22      1.38 o 
   0   0  20        4.79        8.96      1.47 o 
   0   1  20       15.85       15.12      1.75 o 
                                                 
